# Supplementary material for: Coping with inevitable accidents in metabolism
Source: Microb Biotechnol. 2016 Dec 29;10(1):57–72. doi: 10.1111/1751-7915.12461 (PMC5270733; doi:10.1111/1751-7915.12461)
Supplement: Supplementary file 1 — Table S1. Co‐evolution pattern of B. subtilis guanine deaminase GuaN. The protein co‐evolves with enzymes involved in purine degradation. Note the very large number of proteins of unknown function (213/500 “Y” proteins) suggesting that exploration of cognate pathways in Firmicutes will be rewarding. [file MBT2-10-57-s001.xlsx]

## Sheet: GuaN.txt
Label	Gene	Product	EC number	MCC rank	MCC	Distance rank	Distance	Rank	Correlation score	NbOrgInSynt
BSU40250	yycR	putative dehydrogenase	1.-.-.-	374	0.497	2094	0.941	404	0.396	0
BSU40490	yycA	putative integral inner membrane protein; putative glycosyl transferase	_	300	0.526	763	0.975	257	0.450	0
BSU40570	yybO	putative permease	_	391	0.491	515	0.987	307	0.431	0
BSU40640	yybH	conserved hypothetical protein	_	14	0.836	3602	0.860	77	0.556	0
BSU40760	yyaP	putative oxidoreductase	1.-.-.-	91	0.669	3204	0.877	227	0.463	0
BSU40820	yyaL	conserved hypothetical protein	_	27	0.787	515	0.987	19	0.691	0
BSU39240	yxxF	putative transporter	_	574	0.425	515	0.987	483	0.373	0
BSU39440	yxxB	putative integral inner membrane protein	_	25	0.795	3386	0.871	93	0.543	0
BSU40000	yxnA	putative oxidoreductase	1.-.-.-	13	0.865	3386	0.871	56	0.591	0
BSU38670	yxlE	negative regulator of sigma-Y activity	_	426	0.477	1	1.000	310	0.430	0
BSU38900	yxjM	two-component sensor histidine kinase [YxjL]	_	174	0.594	2500	0.926	236	0.459	0
BSU38950	yxjH	putative methyl-tetrahydrofolate methyltransferase	_	546	0.435	1	1.000	419	0.391	0
BSU39100	yxiO	putative efflux transporter	_	61	0.701	2220	0.934	84	0.550	0
BSU39190	yxiG	conserved hypothetical protein	_	450	0.466	1897	0.951	455	0.380	0
BSU39610	yxeB	ABC transporter (ferrioxamine binding lipoprotein)	_	459	0.464	1064	0.965	429	0.388	0
BSU39890	yxbB	putative S-adenosylmethionine-dependent methyltransferase	2.1.1.-	511	0.447	1	1.000	381	0.403	0
BSU39940	yxaL	membrane associated protein kinase with beta-propeller domain	_	509	0.448	515	0.987	413	0.393	0
BSU40010	yxaD	putative transcriptional regulator (MarR family)	_	188	0.587	515	0.987	120	0.515	0
BSU36080	ywrF	conserved hypothetical protein	_	293	0.529	515	0.987	223	0.464	0
BSU36100	ywrD	putative enzyme	3.5.1.-	286	0.530	2698	0.913	394	0.398	0
BSU36460	ywoF	putative pectate lyase	_	232	0.554	1	1.000	150	0.498	0
BSU36620	ywnB	putative oxidoreductase	1.-.-.-	168	0.598	2598	0.923	242	0.458	0
BSU36740	ywmC	putative exported protein	_	251	0.547	1064	0.965	240	0.458	0
BSU37220	ywjB	putative oxidoreductase	_	414	0.483	515	0.987	326	0.424	0
BSU37440	ywhL	conserved hypothetical protein	_	120	0.638	515	0.987	73	0.560	0
BSU37580	ywgB	putative transcriptional regulator	_	494	0.454	763	0.975	427	0.388	0
BSU38230	ywcB	putative phage protein (superinfection immunity)	_	311	0.522	763	0.975	265	0.447	0
BSU38250	ywbO	putative sulfur oxido-reductase	_	261	0.543	3253	0.875	479	0.374	0
BSU33650	yvzC	putative transcriptional regulator	_	254	0.546	2413	0.927	329	0.423	0
BSU33210	yvrG	two-component sensor histidine kinase YvrG innvolved in cell wall processes [YvrH]	_	420	0.480	763	0.975	360	0.411	0
BSU35070	yvmC	cyclodipeptide synthase	6.-.-.-	160	0.605	3549	0.861	383	0.403	0
BSU35100	yvlD	putative integral inner membrane protein	_	292	0.529	2955	0.902	436	0.387	0
BSU35210	yvkA	putative efflux transporter	_	169	0.597	515	0.987	109	0.524	0
BSU34410	yveG	conserved hypothetical protein	_	193	0.583	2772	0.910	301	0.434	0
BSU34480	yvdT	putative transcriptional regulator (TetR/AcrR family)	_	401	0.487	763	0.975	345	0.417	0
BSU34640	yvdD	putative enzyme	_	274	0.535	763	0.975	239	0.458	0
BSU34660	yvdB	putative anion transporter	_	349	0.505	515	0.987	278	0.443	0
BSU33980	yvbT	putative alkanal monooxygenase	_	271	0.538	3253	0.875	491	0.371	0
BSU33890	yvbK	putative acyltransferase	_	516	0.446	763	0.975	450	0.381	0
BSU33680	yvaP	putative transcriptional regulator	_	581	0.421	515	0.987	500	0.369	0
BSU33590	yvaG	putative oxidoreductase	1.-.-.-	29	0.784	3170	0.884	82	0.551	0
BSU33570	yvaE	putative metabolite-efflux transporter	_	296	0.528	1	1.000	200	0.475	0
BSU33030	yuxN	putative transcriptional regulator	_	176	0.592	1064	0.965	156	0.496	0
BSU32230	yuxL	putative acylaminoacyl-peptidase	3.4.21.-	166	0.601	1	1.000	94	0.541	0
BSU32980	yusZ	putative short-chain acyl dehydrogenase	1.-.-.-	58	0.704	2220	0.934	81	0.553	0
BSU32880	yusP	putative multidrug-efflux transporter	_	67	0.691	2598	0.923	102	0.530	0
BSU32720	yurZ	conserved hypothetical protein	_	438	0.474	1	1.000	319	0.427	0
BSU32100	yumB	putative NAD-disulfide oxidoreductase	_	97	0.664	1488	0.956	89	0.546	0
BSU31280	yugU	conserved hypothetical protein	_	441	0.472	1	1.000	324	0.425	0
BSU31010	yuaG	putative flotillin-like protein	_	440	0.473	1	1.000	322	0.425	0
BSU31040	yuaD	conserved hypothetical protein	_	151	0.609	3535	0.862	375	0.407	0
BSU29730	ytxD	putative flagellar motor component	_	177	0.592	1897	0.951	185	0.482	0
BSU30460	ytrA	transcriptional regulator (GntR family)	_	223	0.561	2413	0.927	300	0.434	0
BSU30520	ytoA	putative enzyme of the carbonic anhydrase family	_	210	0.569	1	1.000	128	0.512	0
BSU29890	ytnP	putative metal-dependent hydrolase	_	147	0.612	1064	0.965	130	0.512	0
BSU30680	ytjA	putative membrane protein insertion efficiency factor	_	355	0.502	1064	0.965	334	0.421	0
BSU30100	yteT	putative dehydrogenase of rhamnogalaturonan degradation	1.-.-.-	80	0.676	2909	0.907	148	0.500	0
BSU29550	ytcJ	putative N-substituted formamide deformylase	3.5.-.-	436	0.474	2094	0.941	462	0.378	0
BSU30870	ytcB	putative UDP-glucose epimerase	5.1.3.2	239	0.551	1	1.000	155	0.496	0
BSU30250	ytaP	putative hydrolase	_	18	0.818	1	1.000	10	0.736	0
BSU30930	ytaB	putative receptor	_	111	0.654	763	0.975	75	0.559	0
BSU28420	ysmA	conserved hypothetical protein	_	182	0.588	515	0.987	119	0.516	0
BSU28700	ysfE	hypothetical protein	_	294	0.529	1064	0.965	279	0.443	0
BSU26559	yrzN	hypothetical protein	_	413	0.483	2500	0.926	485	0.373	0
BSU27360	yrrM	putative acyl-CoA O-methyltransferase	2.1.1.-	341	0.507	1488	0.956	346	0.417	0
BSU27420	yrrI	putative permease	_	45	0.733	1	1.000	28	0.660	0
BSU27490	yrrB	putative tetratricopeptide repeat family protein	_	338	0.509	1	1.000	238	0.458	0
BSU26800	yrpB	putative anionic nitroalkane dioxygenase	1.13.11.-	287	0.530	1897	0.951	305	0.432	0
BSU26510	yrkH	putative hydrolase	_	333	0.512	1	1.000	231	0.461	0
BSU26560	yrkC	putative dioxygenase; cupin family	_	497	0.453	763	0.975	428	0.388	0
BSU26640	yrdP	putative oxidoreductase	1.14.-.-	4	0.947	3095	0.894	24	0.681	0
BSU26660	yrdN	putative tautomerase	5.3.2.-	212	0.568	2598	0.923	295	0.435	0
BSU27680	yrbG	conserved hypothetical protein	_	101	0.663	2413	0.927	127	0.513	0
BSU27820	yrbC	conserved hypothetical protein	_	398	0.488	1064	0.965	367	0.409	0
BSU26940	yraH	putative lyase	_	34	0.770	1735	0.952	36	0.629	0
BSU23670	yqkA	conserved hypothetical protein	_	137	0.627	1735	0.952	131	0.512	0
BSU23820	yqjM	NADPH-dependent flavin oxidoreductase	1.6.99.1	297	0.527	1	1.000	203	0.474	0
BSU23900	yqjF	conserved hypothetical protein	_	43	0.739	3253	0.875	137	0.509	0
BSU23920	yqjD	putative propionyl-CoA carboxylase beta chain	6.4.1.3	259	0.545	1064	0.965	246	0.456	0
BSU23930	yqjC	putative methylmalonyl-CoA epimerase	5.1.99.1	275	0.535	1897	0.951	292	0.436	0
BSU24190	yqiI	N-acetylmuramoyl-L-alanine amidase	3.5.1.28	135	0.627	1735	0.952	133	0.512	0
BSU24510	yqhO	conserved hypothetical protein	_	11	0.874	515	0.987	5	0.767	0
BSU24910	yqgM	putative glycosyltransferase	2.4.1.-	383	0.494	515	0.987	298	0.434	0
BSU25050	yqgA	cell wall protein	_	248	0.549	3095	0.894	410	0.395	0
BSU25390	yqeZ	putative membrane bound hydrolase	_	400	0.488	1	1.000	287	0.439	0
BSU25400	yqeY	conserved hypothetical protein	_	9	0.903	1897	0.951	11	0.735	0
BSU25730	yqeC	putative hydroxyacid dehydrogenase	1.1.1.-	57	0.705	763	0.975	48	0.603	0
BSU25800	yqcK	putative thiol lyase	_	385	0.493	2094	0.941	415	0.393	0
BSU26090	yqbJ	conserved hypothetical protein; skin element	_	589	0.418	1	1.000	467	0.376	0
BSU23328	ypzJ	conserved hypothetical protein	_	339	0.509	1	1.000	237	0.458	0
BSU22220	yprA	putative ATP-dependent helicase	3.6.1.-	430	0.476	1	1.000	312	0.429	0
BSU21780	yplP	transcriptional enhancer	_	450	0.466	1	1.000	335	0.420	0
BSU21880	ypgR	putative lyase	_	443	0.471	515	0.987	354	0.414	0
BSU18500	yoxD	putative oxido-reductase	1.-.-.-	418	0.481	1735	0.952	418	0.392	0
BSU20490	yoqW	conserved hypothetical protein; putative general secretion pathway protein; phage SPbeta	_	227	0.559	1488	0.956	232	0.460	0
BSU19420	yojK	putative glycosyltransferase	2.4.1.-	10	0.880	1064	0.965	9	0.737	0
BSU19510	yojB	conserved hypothetical protein	_	126	0.631	1897	0.951	126	0.513	0
BSU18430	yogA	putative oxidoreductase	1.-.-.-	38	0.762	2094	0.941	45	0.607	0
BSU19650	yodM	putative phospholipid phosphatase	_	503	0.451	763	0.975	438	0.386	0
BSU19530	yodA	putative tautomerase	_	12	0.867	3386	0.871	54	0.593	0
BSU19260	yocM	putative spore coat protein	_	505	0.450	515	0.987	407	0.395	0
BSU19100	yobV	putative transcriptional regulator	_	106	0.657	2598	0.923	142	0.503	0
BSU19070	yobS	putative transcriptional regulator	_	142	0.622	3124	0.890	281	0.443	0
BSU19060	yobR	putative acetyltransferase	_	86	0.673	1897	0.951	87	0.548	0
BSU19020	yobN	putative amine oxidase	1.4.-.-	36	0.770	2413	0.927	52	0.596	0
BSU18670	yoaN	oxalate decarboxylase	4.1.1.2	206	0.572	515	0.987	143	0.502	0
BSU18250	yngI	putative acetoacetyl-CoA synthetase	6.2.1.16	35	0.770	1	1.000	18	0.693	0
BSU18239	yngHB	acyl-CoA carboxylase; biotinylated subunit	_	180	0.589	1897	0.951	189	0.480	0
BSU18240	yngHA	biotin carboxylase/methylcrotonoyl-CoA carboxylase subunit	6.3.4.14, 6.4.1.2, 6.4.1.4	266	0.543	2413	0.927	338	0.420	0
BSU18220	yngF	putative methylglutaconyl-CoA hydratase	4.2.1.18	63	0.696	1897	0.951	68	0.566	0
BSU18210	yngE	putative methylcrotonoyl-CoA carboxylase	6.4.1.4	171	0.597	2413	0.927	230	0.462	0
BSU18170	yngA	putative conserved membrane protein	_	7	0.913	1897	0.951	7	0.743	0
BSU17800	yndJ	putative integral inner membrane protein	_	215	0.567	515	0.987	152	0.498	0
BSU17770	yndF	putative spore germination lipoprotein	_	406	0.486	2094	0.941	435	0.387	0
BSU17730	yndB	putative stress-related ATPase	_	405	0.486	1897	0.951	408	0.395	0
BSU15380	ylmE	putative PLP-containing enzyme	_	373	0.497	1	1.000	260	0.448	0
BSU14810	ylaK	putative phosphate starvation inducible protein	_	37	0.765	1064	0.965	33	0.641	0
BSU13970	ykwD	conserved hypothetical protein	_	143	0.622	1	1.000	74	0.559	0
BSU13960	ykwC	putative beta-hydroxyacid dehydrogenase	1.1.1.-	220	0.562	2094	0.941	262	0.448	0
BSU13630	ykvA	conserved hypothetical protein	_	46	0.732	515	0.987	32	0.642	0
BSU14230	ykuV	thiol-disulfide isomerase	_	2	0.960	2413	0.927	8	0.743	0
BSU14050	ykuE	exported metallophosphoesterase (Mn2+ and Zn2+)	3.1.-.-	75	0.682	1064	0.965	65	0.571	0
BSU14690	yktD	conserved hypothetical protein	_	51	0.712	763	0.975	43	0.609	0
BSU14460	ykpC	conserved hypothetical protein	_	41	0.745	3831	0.839	209	0.472	0
BSU13410	ykoV	ATP-dependent DNA ligase subunit	_	3	0.947	763	0.975	3	0.810	0
BSU13400	ykoU	ATP-dependent DNA ligase subunit	6.5.1.1	19	0.814	763	0.975	17	0.696	0
BSU13020	ykgA	N(G),N(G)-dimethylarginine dimethylaminohydrolase	3.5.3.18	268	0.541	1897	0.951	172	0.489	2
BSU12990	ykfC	gamma-D-glutamyl-L-diaminoacid endopeptidase	_	68	0.691	1488	0.956	34	0.631	2
BSU12980	ykfB	L-Ala-D/L-Glu epimerase	5.1.1.-	159	0.605	2500	0.926	115	0.519	2
BSU12890	ykcC	putative glycosyltransferase	2.-.-.-	253	0.547	1064	0.965	241	0.458	0
BSU12230	yjjA	putative enzyme	_	1	1.000	1	1.000	2	0.900	0
BSU12140	yjgA	conserved hypothetical protein	_	119	0.640	2220	0.934	144	0.502	0
BSU12120	yjfB	conserved hypothetical protein	_	165	0.601	3835	0.837	460	0.379	0
BSU11809	yjcZ	putative type I toxin	_	311	0.522	1	1.000	213	0.470	0
BSU11840	yjcF	putative acetyltransferase	_	203	0.575	1	1.000	117	0.517	0
BSU11560	yjbI	putative thiol management oxidoreductase component	_	140	0.623	3253	0.875	316	0.429	0
BSU11170	yitY	putative FMN/FAD-binding oxidoreductase	_	344	0.507	2598	0.923	432	0.388	0
BSU11160	yitW	putative protein involved in Fe-S cluster assembly, PaaD-like	_	455	0.464	1897	0.951	461	0.378	0
BSU10900	yisY	putative hydrolase or peroxidase	3.1.-.-	144	0.620	763	0.975	101	0.530	0
BSU10890	yisX	conserved hypothetical protein	_	237	0.552	515	0.987	178	0.485	0
BSU10850	yisS	putative myo-inositol 2-dehydrogenase	1.1.1.18	562	0.428	515	0.987	468	0.376	0
BSU10810	yisP	farnesyl diphosphate phosphatase	3.6.1.27	84	0.674	1064	0.965	69	0.564	0
BSU10400	yhxC	putative oxidoreductase	1.-.-.-	145	0.617	1488	0.956	140	0.507	0
BSU09260	yhxA	putative aminotransferase	2.6.-.-	70	0.686	2698	0.913	123	0.515	0
BSU10600	yhjQ	putative ferredoxin	_	17	0.824	2094	0.941	29	0.656	0
BSU10500	yhjG	putative aromatic compound monooxygenase/hydroxylase	1.14.13.-	233	0.553	1735	0.952	253	0.452	0
BSU10150	yhgD	putative transcriptional regulator	_	200	0.576	1897	0.951	216	0.469	0
BSU09610	yhdV	integral membrane protein possibly involved in chromosome condensation	_	577	0.422	1	1.000	453	0.380	0
BSU09490	yhdJ	putative acetyltransferase	_	326	0.514	2500	0.926	401	0.397	0
BSU09340	yhdA	oxidoreductase, NAD(P)H-FMN and ferric iron reductase	_	350	0.504	763	0.975	308	0.431	0
BSU09320	yhcY	two-component sensor histidine kinase [YhcZ]	_	563	0.427	1	1.000	442	0.384	0
BSU09230	yhcV	putative oxidoreductase	1.-.-.-	377	0.496	1	1.000	264	0.447	0
BSU09080	yhcH	putative ABC transporter (ATP-binding protein)	_	551	0.432	515	0.987	456	0.379	0
BSU09020	yhcB	NADH:quinone oxidoreductase associated to stress	1.6.5.2	371	0.497	1735	0.952	376	0.406	0
BSU08800	ygaK	putative FAD-dependent oxido-reductase	_	55	0.705	2772	0.910	108	0.526	0
BSU07270	yfnH	putative glucose-1-phosphate cytidylyltransferase	2.7.7.33	225	0.560	515	0.987	170	0.491	0
BSU07360	yfmS	putative chemotaxis sensory transducer	_	123	0.635	3731	0.854	347	0.417	0
BSU07480	yfmG	conserved hypothetical protein	_	8	0.911	1735	0.952	6	0.743	0
BSU07620	yflN	putative metal-dependent hydrolase	3.-.-.-	302	0.526	2220	0.934	358	0.413	0
BSU07640	yflL	putative acylphosphatase	3.6.1.7	601	0.414	1	1.000	486	0.372	0
BSU08120	yfjF	putative membrane protein	_	62	0.696	2220	0.934	88	0.547	0
BSU08380	yfiS	putative efflux transporter	_	397	0.488	2094	0.941	426	0.389	0
BSU08370	yfiR	transcriptional regulator (TetR/AcrR family)	_	112	0.652	2094	0.941	114	0.520	0
BSU08330	yfiN	putative ABC transporter (permease)	_	419	0.481	763	0.975	361	0.411	0
BSU08310	yfiL	putative ABC transporter (ATP-binding protein)	_	591	0.417	1	1.000	466	0.376	0
BSU08290	yfiJ	two-component sensor histidine kinase [YfiK]	_	278	0.533	2909	0.907	412	0.394	0
BSU08590	yfhM	epoxide hydrolase	3.3.2.10	82	0.675	2598	0.923	118	0.517	0
BSU08580	yfhL	SdpC immunity factor	_	365	0.501	2909	0.907	497	0.370	0
BSU08470	yfhB	putative isomerase	5.1.-.-	115	0.647	763	0.975	79	0.554	0
BSU07230	yetM	putative hydroxylase/monooxygenase	1.14.13.-	107	0.655	3448	0.868	276	0.444	0
BSU07220	yetL	putative transcriptional regulator (MarR family)	_	379	0.496	515	0.987	294	0.435	0
BSU06870	yesE	conserved hypothetical protein	_	335	0.510	2598	0.923	423	0.390	0
BSU06590	yerD	putative flavoenzyme	_	548	0.434	515	0.987	449	0.381	0
BSU06350	yebA	conserved hypothetical protein	_	54	0.707	763	0.975	47	0.605	0
BSU06340	yeaD	conserved hypothetical protein	_	33	0.773	1	1.000	16	0.696	0
BSU06330	yeaC	conserved hypothetical protein	_	23	0.800	1	1.000	13	0.720	0
BSU04240	ydzA	conserved hypothetical protein	_	103	0.660	1897	0.951	98	0.537	0
BSU05950	ydiF	putative energy-sensing inhibitor of translation	_	358	0.502	1897	0.951	373	0.408	0
BSU05590	ydgD	conserved hypothetical protein	_	170	0.597	763	0.975	135	0.511	0
BSU05500	ydfP	putative membrane bound oxidoreductase	1.-.-.-	97	0.664	2220	0.934	110	0.522	0
BSU05480	ydfN	putative oxidoreductase	1.-.-.-	128	0.629	3204	0.877	293	0.436	0
BSU05430	ydfJ	putative proton metabolite efflux transporter	_	79	0.677	1	1.000	42	0.610	0
BSU05400	ydfG	conserved hypothetical protein	_	105	0.658	515	0.987	62	0.578	0
BSU05390	ydfF	putative transcriptional regulator	_	185	0.588	2909	0.907	296	0.435	0
BSU05340	ydfA	putative metal-anion antiporter protein	_	579	0.421	515	0.987	493	0.370	0
BSU05320	ydeS	putative transcriptional regulator (TetR/AcrR family)	_	28	0.787	3127	0.888	76	0.559	0
BSU05310	ydeR	putative efflux transporter	_	199	0.577	2094	0.941	233	0.460	0
BSU05290	ydeP	putative transcriptional regulator	_	197	0.578	1	1.000	113	0.520	0
BSU05250	ydeM	putative dehydratase	_	42	0.739	2413	0.927	63	0.572	0
BSU05230	ydeK	putative permease	_	158	0.606	1735	0.952	161	0.494	0
BSU05070	yddQ	putative hydrolase	_	336	0.509	1735	0.952	350	0.416	0
BSU04600	ydbT	conserved hypothetical protein	_	390	0.491	1	1.000	282	0.442	0
BSU04390	ydbA	conserved hypothetical protein	_	127	0.630	2909	0.907	220	0.466	0
BSU04320	ydaO	putative cyclic di-AMP transporter	_	81	0.676	1064	0.965	67	0.566	0
BSU04220	ydaG	putative general stress protein	_	247	0.549	515	0.987	187	0.481	0
BSU04180	ydaC	putative methyltransferase	_	348	0.505	2220	0.934	405	0.396	0
BSU03880	yczG	putative transcriptional regulator (ArsR family)	_	89	0.673	3204	0.877	221	0.466	0
BSU02710	yczC	putative integral inner membrane protein	_	93	0.667	3253	0.875	234	0.460	0
BSU04070	ycsI	conserved hypothetical protein	_	69	0.686	3549	0.861	243	0.458	0
BSU04000	ycsA	putative tartrate dehydrogenase	1.1.1.93, 1.1.1.83, 4.1.1.73	113	0.652	1	1.000	58	0.586	0
BSU03940	ycnI	putative disulfur reductase involved in copper intake	_	72	0.685	3095	0.894	165	0.493	0
BSU03870	ycnE	putative monooxygenase	_	109	0.654	1735	0.952	100	0.534	0
BSU03390	yckC	putative integral inner membrane protein	_	187	0.588	2772	0.910	289	0.438	0
BSU03350	yciB	putative metal uptake system lipoprotein	_	15	0.829	2220	0.934	31	0.650	0
BSU03160	ycgJ	putative methyltransferase	2.1.-.-	53	0.709	515	0.987	37	0.622	0
BSU03080	ycgE	putative transcriptional regulator	_	130	0.629	1735	0.952	124	0.513	0
BSU02540	ycbK	putative efflux transporter	_	290	0.530	2772	0.910	409	0.395	0
BSU02520	ycbJ	putative phosphotransferase	_	100	0.664	2955	0.902	176	0.486	0
BSU02470	ycbD	2,5-dioxovalerate dehydrogenase (alpha-ketoglutaric semialdehyde dehydrogenase)	1.2.1.26	264	0.543	1735	0.952	280	0.443	0
BSU02460	ycbC	5-dehydro-4-deoxyglucarate dehydratase	4.2.1.41	228	0.557	3549	0.861	488	0.372	0
BSU01889	ybzH	putative transcriptional regulator (ArsR family)	_	314	0.521	1064	0.965	290	0.437	0
BSU02090	ybxI	exported beta-lactamase	3.5.2.6	73	0.684	2500	0.926	104	0.528	0
BSU02310	ybfO	putative exported or lipoprotein hydrolase	_	204	0.574	1488	0.956	208	0.472	0
BSU02160	ybfA	conserved hypothetical protein	_	198	0.577	2061	0.948	218	0.467	0
BSU40970	parA	chromosome partitioning protein; transcriptional regulator	_	5	0.923	1064	0.965	4	0.773	0
BSU03520	srfAD	surfactin synthetase	_	16	0.827	515	0.987	12	0.726	0
BSU27860	nadC	nicotinate-nucleotide pyrophosphorylase	2.4.2.19	31	0.777	1	1.000	14	0.700	0
BSU27850	nadA	quinolinate synthetase	_	32	0.775	1	1.000	15	0.698	0
BSU34390	pnbA	para-nitrobenzyl esterase (intracellular esterase B)	3.1.1.1	22	0.803	763	0.975	20	0.687	0
BSU37810	spsL	dTDP-4-deoxyrhamnose-3,5-epimerase	5.1.3.13	30	0.781	515	0.987	21	0.685	0
BSU38620	aag	3-alkylated purines and hypoxanthine DNA glycosidase	_	24	0.797	763	0.975	22	0.682	0
BSU27870	nadB	L-aspartate oxidase	1.4.3.16	20	0.813	1064	0.965	23	0.681	0
BSU35590	tuaC	putative glycosyltransferase	2.4.1.-	40	0.749	1	1.000	25	0.674	0
BSU09670	dat	D-alanine aminotransferase	2.6.1.21	44	0.737	1	1.000	26	0.664	0
BSU37820	spsK	putative dTDP-4-dehydrorhamnose reductase	1.1.1.133	39	0.753	515	0.987	27	0.661	0
BSU33150	pduO	putative ATP:cob(I)alamin adenosyltransferase	2.5.1.17	26	0.792	1488	0.956	30	0.651	0
BSU22050	bpsA	promiscuous alkylpyrone synthase BpsA	2.3.1.-	6	0.915	3253	0.875	35	0.630	0
BSU08790	thiC	biosynthesis of the pyrimidine moiety from 5-aminoimidazole ribotide (AIR) (thiamin biosynthesis)	_	71	0.686	1	1.000	38	0.617	0
BSU05900	thiL	thiamine-monophosphate kinase	2.7.4.16	76	0.681	1	1.000	39	0.613	0
BSU28680	glcD	glycolate oxidase subunit	1.1.99.14	77	0.681	1	1.000	40	0.613	0
BSU06650	sapB	membrane component	_	47	0.730	1064	0.965	41	0.612	0
BSU06680	gatA	glutamyl-tRNA(Gln) amidotransferase (subunit A)	6.3.5.7	83	0.675	1	1.000	44	0.607	0
BSU18440	gltB	glutamate synthase (small subunit)	1.4.1.13	85	0.673	1	1.000	46	0.606	0
BSU39980	qdoI	quercetin dioxygenase	1.13.11.24	92	0.669	1	1.000	49	0.602	0
BSU07050	rhgW	rhamnogalacturonan endolyase	4.2.2.23	21	0.806	2772	0.910	50	0.601	0
BSU21690	msrA	peptide methionine S-sulfoxide reductase	1.8.4.11	99	0.664	1	1.000	51	0.598	0
BSU34900	hisB	imidazoleglycerol-phosphate dehydratase	4.2.1.19	104	0.659	1	1.000	53	0.593	0
BSU37890	spsC	putative glutamine-dependent sugar transaminase	2.6.1.-	87	0.673	515	0.987	55	0.591	0
BSU24060	lpdV	branched-chain alpha-keto acid dehydrogenase E3 subunit (dihydrolipoamide dehydrogenase)	1.8.1.4, 1.2.1.25	110	0.654	1	1.000	57	0.588	0
BSU29100	phoR	two-component sensor histidine kinase	_	95	0.667	515	0.987	59	0.586	0
BSU22420	panC	pantothenate synthetase	6.3.2.1	50	0.715	1897	0.951	60	0.582	0
BSU11010	samT	bifunctional homocysteine S-methyltransferase using (R,S)AdoMet and methylenetetrahydrofolate reductase [NAD(P)H]	2.1.1.10, 1.5.1.20	117	0.643	1	1.000	61	0.579	0
BSU06510	purN	phosphoribosylglycinamide formyltransferase	2.1.2.2	124	0.634	1	1.000	64	0.571	0
BSU39680	iolI	inosose isomerase	5.3.99.-	129	0.629	1	1.000	66	0.566	0
BSU32480	pucD	xanthine dehydrogenase, substrate and molybdenum cofactor subunit	1.17.1.4	49	0.718	2220	0.934	70	0.564	0
BSU40960	parB	site-specific DNA-binding protein	_	90	0.670	1064	0.965	71	0.561	0
BSU08830	ssuB	aliphatic sulfonate ABC transporter (ATP-binding protein)	_	141	0.623	1	1.000	72	0.560	0
BSU33420	nhaK	Na+/H+ antiporter	_	74	0.682	1897	0.951	78	0.555	0
BSU32470	pucE	xanthine dehydrogenase, iron-sulfur subunit	1.17.1.4	56	0.705	2220	0.934	80	0.554	0
BSU06670	gatC	glutamyl-tRNA(Gln) amidotransferase (subunit C)	6.3.5.7	149	0.611	1	1.000	83	0.550	0
BSU32690	sufS	cysteine desulfurase	2.8.1.7	150	0.610	1	1.000	85	0.549	0
BSU28520	etfA	electron transfer flavoprotein (alpha subunit)	_	108	0.655	1064	0.965	86	0.548	0
BSU32510	pucA	xanthine dehydrogenase molybdopterin recruitment factor	1.17.1.4	64	0.696	2220	0.934	90	0.546	0
BSU15940	smc	chromosome condensation and segregation SMC ATPase	_	161	0.604	1	1.000	91	0.544	0
BSU34880	hisA	phosphoribosylformimino-5-aminoimidazole carboxamide ribotide isomerase	5.3.1.16	162	0.603	1	1.000	92	0.543	0
BSU24470	aroQ	3-dehydroquinate dehydratase, type II	4.2.1.10	96	0.665	1897	0.951	95	0.541	0
BSU27160	cypB	cytochrome P450 CYP102A3	1.14.14.1	59	0.704	2598	0.923	96	0.540	0
BSU02270	pssA	phosphatidylserine synthase	2.7.8.8	167	0.599	1	1.000	97	0.539	0
BSU04250	lrpC	transcriptional regulator (Lrp/AsnC family)	_	66	0.693	2413	0.927	99	0.536	0
BSU23360	ppiB	peptidyl-prolyl isomerase	5.2.1.8	184	0.588	1	1.000	103	0.529	0
BSU37920	gerQ	inner spore coat protein	_	48	0.720	2955	0.902	105	0.527	0
BSU13570	mtnU	ketoglutaramate omega-amidase	3.5.1.3	191	0.585	1	1.000	106	0.526	0
BSU18350	dacC	D-alanyl-D-alanine carboxypeptidase	3.4.16.4	134	0.628	1064	0.965	107	0.526	0
BSU27020	sufL	deglycase; general stress protecting enzyme; protects against methylglyoxal toxicity	_	196	0.579	1	1.000	111	0.521	0
BSU39760	mmsA	methylmalonate-semialdehyde dehydrogenase	1.2.1.27, 1.2.1.18	78	0.680	2598	0.923	112	0.521	0
BSU33730	opuBA	choline ABC transporter (ATP-binding protein)	_	122	0.635	1735	0.952	116	0.518	0
BSU12430	rapA	response regulator aspartate phosphatase	_	188	0.587	515	0.987	121	0.515	0
BSU28550	fadR	transcriptional regulator of fatty acids degradation (TetR/AcrR family)	_	164	0.602	763	0.975	122	0.515	0
BSU26970	adhB	putative oxidoreductase	1.1.1.-	132	0.629	1735	0.952	125	0.513	0
BSU34330	epsE	bifunctional flagellar clutch and glycosyltransferase	2.-.-.-	192	0.583	515	0.987	129	0.512	0
BSU25780	arsC	thioredoxin-coupled arsenate reductase	1.20.4.-	136	0.627	1735	0.952	132	0.512	0
BSU38720	nnrA	NAD(P)H dehydratase	_	214	0.567	1	1.000	134	0.511	0
BSU03290	nasE	assimilatory nitrite reductase subunit	1.7.1.4	173	0.595	763	0.975	136	0.509	0
BSU07900	rbn	putative ribonuclease BN	_	218	0.565	1	1.000	138	0.508	0
BSU34920	hisG	ATP phosphoribosyltransferase	2.4.2.17	219	0.563	1	1.000	139	0.507	0
BSU28050	maf	septum formation DNA-binding protein	_	226	0.559	1	1.000	141	0.504	0
BSU40850	maa	maltose O-acetyltransferase	2.3.1.79	190	0.585	763	0.975	145	0.501	0
BSU27250	mccB	cystathionine gamma-lyase and homocysteine gamma-lyase for reverse transsulfuration pathway	4.4.1.1, 4.4.1.2	230	0.556	1	1.000	146	0.500	0
BSU34440	pbpE	penicillin-binding protein 4*	_	133	0.628	2094	0.941	147	0.500	0
BSU06240	bdhA	acetoin reductase/2,3-butanediol dehydrogenase	1.1.1.4	60	0.702	3127	0.888	149	0.499	0
BSU32160	sufA	chaperone involved in Fe-S cluster assembly	_	231	0.554	1	1.000	151	0.498	0
BSU17210	pksN	polyketide synthase of type I	_	175	0.593	1064	0.965	153	0.497	0
BSU28810	abnA	arabinan-endo 1,5-alpha-L-arabinase	3.2.1.99	94	0.667	2772	0.910	154	0.497	0
BSU32420	pucR	transcriptional regulator of the purine degradation operon	_	114	0.647	2598	0.923	157	0.496	0
BSU25790	arsB	arsenite efflux transporter	_	245	0.549	1	1.000	158	0.495	0
BSU36130	chrA	chromate transporter subunit C	_	152	0.608	1897	0.951	159	0.495	0
BSU16770	dapA	dihydrodipicolinate synthase	4.2.1.52	250	0.548	1	1.000	160	0.494	0
BSU24160	mmgB	3-hydroxybutyryl-CoA dehydrogenase	1.1.1.157	154	0.607	1897	0.951	162	0.494	0
BSU13850	pfeT	Fe(II) efflux transporter possibly involved in copper(II) uptake	_	201	0.576	763	0.975	163	0.493	0
BSU16710	mlpA	specific processing protease	3.4.24.-	157	0.606	1897	0.951	164	0.493	0
BSU19120	czrA	transcriptional regulator (multiple metal-sensing ArsR-SmtB transcriptional repressors family)	_	257	0.546	1	1.000	166	0.492	0
BSU34870	hisF	imidazole glycerol phosphate synthase subunit	4.1.3.-	252	0.547	1	1.000	167	0.492	0
BSU35580	tuaD	UDP-glucose 6-dehydrogenase	1.1.1.22	256	0.546	1	1.000	168	0.492	0
BSU34910	hisD	histidinol dehydrogenase	1.1.1.23	258	0.546	1	1.000	169	0.491	0
BSU03310	nasC	assimilatory nitrate reductase (catalytic subunit)	1.7.1.3	139	0.624	2220	0.934	171	0.490	0
BSU10100	hmoB	heme-degrading monooxygenase	1.14.99.48	65	0.695	3170	0.884	173	0.489	0
BSU17430	hflX	ribosome associating GTPase	_	229	0.557	515	0.987	174	0.488	0
BSU36360	mscL	large conductance mechanosensitive channel protein	_	195	0.580	1064	0.965	175	0.486	0
BSU23220	scpA	chromosome condensation and partitioning factor	_	270	0.539	1	1.000	177	0.485	0
BSU08060	acoA	acetoin dehydrogenase E1 component (TPP-dependent alpha subunit)	2.3.1.190, 1.1.1.303	179	0.590	1488	0.956	179	0.485	0
BSU14490	kinC	two-component sensor potassium-responsive histidine kinase regulating cannibalism and biofilm formation	2.7.13.3	131	0.629	2500	0.926	180	0.485	0
BSU32260	hom	homoserine dehydrogenase	1.1.1.3	238	0.552	515	0.987	181	0.484	0
BSU40340	rocD	ornithine aminotransferase	2.6.1.13	243	0.550	515	0.987	182	0.483	0
BSU18160	xynD	arabinoxylan arabinofuranohydrolase	3.2.1.55	243	0.550	515	0.987	183	0.483	0
BSU23470	spoIIAA	anti-anti-sigma factor (antagonist of SpoIIAB)	_	183	0.588	1488	0.956	184	0.483	0
BSU17420	spoVK	mother cell sporulation ATPase	_	146	0.613	2220	0.934	186	0.482	0
BSU37830	spsJ	dTDP-glucose 4,6-dehydratase	4.2.1.46	255	0.546	515	0.987	188	0.480	0
BSU02620	phoD	alkaline phosphatase D	3.1.3.1	148	0.611	2220	0.934	190	0.480	0
BSU01800	alkA	DNA-3-methyladenine glycosylase	3.2.2.21	280	0.532	1	1.000	191	0.479	0
BSU23150	resA	extracytoplasmic thioredoxin involved in cytochrome c maturation (lipoprotein)	_	224	0.560	763	0.975	192	0.479	0
BSU18800	penP	beta-lactamase precursor	3.5.2.6	138	0.625	2598	0.923	193	0.479	0
BSU18450	gltA	glutamate synthase (large subunit)	1.4.1.13	285	0.531	1	1.000	194	0.478	0
BSU15500	pyrC	dihydroorotase	3.5.2.3	283	0.532	1	1.000	195	0.478	0
BSU28530	etfB	electron transfer flavoprotein (beta subunit)	_	208	0.570	1064	0.965	196	0.478	0
BSU31920	adeR	transcriptional activator (alanine-dependent)	_	266	0.543	515	0.987	197	0.477	0
BSU03330	nasA	putative nitrate transporter	_	153	0.607	2220	0.934	198	0.477	0
BSU36900	glyA	serine hydroxymethyltransferase	2.1.2.1	295	0.529	1	1.000	199	0.476	0
BSU01740	rsiW	anti-sigma(W) factor	_	194	0.582	1735	0.952	201	0.475	0
BSU31660	mrpG	non essential component of Na+/H+ antiporter	_	299	0.527	1	1.000	202	0.474	0
BSU33920	tpiA	triose phosphate isomerase	5.3.1.1	217	0.565	1064	0.965	204	0.473	0
BSU24240	recN	factor for double strand breaks DNA repair and genetic recombination	_	216	0.565	1064	0.965	205	0.473	0
BSU23100	sigX	RNA polymerase ECF(extracytoplasmic function)-type sigma factor sigma(X)	_	52	0.709	3549	0.861	206	0.473	0
BSU28500	trxA	thioredoxin	_	305	0.525	1	1.000	207	0.472	0
BSU06690	gatB	glutamyl-tRNA(Gln) amidotransferase (subunit B)	6.3.5.7	309	0.523	1	1.000	210	0.471	0
BSU36670	csbD	stress response protein	_	242	0.550	763	0.975	211	0.471	0
BSU35700	tagH	ATP-binding teichoic acid precursor transporter component	_	240	0.551	763	0.975	212	0.471	0
BSU06020	groES	chaperonin small subunit	_	222	0.561	1064	0.965	214	0.470	0
BSU33660	rghRA	transcriptional repressor	_	315	0.521	1	1.000	215	0.469	0
BSU31650	mrpF	efflux transporter for Na+ and cholate	_	316	0.520	1	1.000	217	0.468	0
BSU19320	sqhC	squalene-hopene cyclase	5.4.99.17, 4.2.1.129	322	0.518	1	1.000	219	0.466	0
BSU10300	aprE	serine alkaline protease (subtilisin E)	3.4.21.62	265	0.543	763	0.975	222	0.465	0
BSU36660	ureA	urease (gamma subunit)	3.5.1.5	156	0.606	2598	0.923	224	0.464	0
BSU01730	sigW	RNA polymerase ECF(extracytoplasmic function)-type sigma factor W	_	235	0.553	1064	0.965	225	0.463	0
BSU19040	csaA	molecular chaperone	_	116	0.644	3095	0.894	226	0.463	0
BSU27970	spoIVFB	membrane metalloprotease [proteolysis of pro-sigma(K)]	3.4.24.-	301	0.526	515	0.987	228	0.462	0
BSU08340	padR	transcriptional regulator of PadC	_	181	0.589	2220	0.934	229	0.462	0
BSU08820	katA	vegetative catalase 1	1.11.1.6	310	0.523	515	0.987	235	0.459	0
BSU24170	mmgA	degradative acetoacetyl-CoA thiolase	2.3.1.9	178	0.591	2413	0.927	244	0.457	0
BSU27140	oatA	peptidoglycan O-acetyltransferase	2.3.1.-	277	0.533	763	0.975	245	0.456	0
BSU09540	plsC	1-acylglycerol-phosphate (1-acyl-G3P) acyltransferase	2.3.1.51	260	0.545	1064	0.965	247	0.456	0
BSU34240	epsM	putative O-acetyltransferase	_	320	0.518	515	0.987	248	0.455	0
BSU00880	disA	diadenylate cyclase; DNA integrity scanning protein; cell cycle checkpoint DNA scanning protein	_	102	0.661	3253	0.875	249	0.455	0
BSU11200	argJ	ornithine acetyltransferase; amino-acid acetyltransferase	2.3.1.35, 2.3.1.1	353	0.503	1	1.000	250	0.453	0
BSU09460	bcaP	branched-chain amino acid transporter	_	354	0.503	1	1.000	251	0.453	0
BSU24550	gcvPB	glycine decarboxylase (subunit 2) (glycine cleavage system protein P)	1.4.4.2	269	0.540	1064	0.965	252	0.452	0
BSU07020	rhgT	rhamnogalacturonan acetylesterase	3.1.1.-	155	0.606	2772	0.910	254	0.452	0
BSU06980	rhgP	rhamnogalacturonan permease	_	88	0.673	3503	0.863	255	0.451	0
BSU04040	ribZ	5-amino-6-ribitylamino-2,4(1H,3H)-pyrimidinedione 5\'-phosphate phosphatase	3.1.3.-	329	0.513	515	0.987	256	0.450	0
BSU14930	ctaG	cytochrome aa(3) assembly factor	_	185	0.588	2598	0.923	258	0.450	0
BSU12220	ppuG	polyphenols TDP-rhamnosyltransferase, promiscuous	2.4.1.-	369	0.499	1	1.000	259	0.449	0
BSU19330	sodF	superoxide dismutase	1.15.1.1	246	0.549	1735	0.952	261	0.448	0
BSU37150	pyrG	CTP synthetase	6.3.4.2	375	0.497	1	1.000	263	0.447	0
BSU27030	sacC	levanase	3.2.1.65, 3.2.1.80, 3.2.1.7	234	0.553	2061	0.948	266	0.447	0
BSU00180	tadA	tRNA specific adenosine deaminase	3.5.4.33	380	0.495	1	1.000	267	0.446	0
BSU09850	khtU	proton/potassium antiporter; methylglyoxal resistance	_	378	0.496	1	1.000	268	0.446	0
BSU07980	pdaA	exported N-acetylmuramic acid deacetylase	3.5.1.-	313	0.522	763	0.975	269	0.446	0
BSU34890	hisH	amidotransferase (glutaminase)	2.4.2.-	382	0.494	1	1.000	270	0.445	0
BSU29320	cmoI	redoxin	_	381	0.494	1	1.000	271	0.445	0
BSU01660	nagZ	N-acetylglucosaminidase lipoprotein	3.2.1.52	282	0.532	1064	0.965	272	0.445	0
BSU03180	cah	promiscuous acetyl xylan esterase-cephalosporin C deacetylase	3.1.1.41, 3.1.1.72	172	0.596	2772	0.910	273	0.445	0
BSU31270	tgl	protein-glutamine gamma-glutamyltransferase (transglutaminase)	2.3.2.13	317	0.519	763	0.975	274	0.444	0
BSU32450	pucL	urate oxidase with peroxide reductase N-terminal domain	1.7.3.3	125	0.631	3170	0.884	275	0.444	0
BSU08840	ssuA	aliphatic sulfonate ABC transporter (binding lipoprotein)	_	386	0.492	1	1.000	277	0.443	0
BSU39990	qdoR	transcriptional regulator of qdoI	_	221	0.562	2220	0.934	283	0.441	0
BSU34860	hisI	phosphoribosyl-AMP cyclohydrolase; phosphoribosyl-ATP pyrophosphohydrolase	3.5.4.19, 3.6.1.31	394	0.489	1	1.000	284	0.440	0
BSU17930	ccdA	cytochrome c-type biogenesis protein CcdA; thiol-disulfide oxido-reductase	_	395	0.488	1	1.000	285	0.440	0
BSU21930	cspD	cold-shock protein, molecular chaperone, RNA-helicase co-factor	_	207	0.571	2500	0.926	286	0.440	0
BSU14890	ctaC	cytochrome caa3 oxidase (subunit II)	1.9.3.1	205	0.573	2598	0.923	288	0.439	0
BSU18000	citB	aconitate hydratase (aconitase)	4.2.1.3	410	0.484	1	1.000	291	0.436	0
BSU18480	proH	pyrroline-5-carboxylate reductase	1.5.1.2	415	0.483	1	1.000	297	0.434	0
BSU37650	cysL	regulator of sulfur assimilation CysL, activates cysJI expression	_	235	0.553	2220	0.934	299	0.434	0
BSU32170	dapF	diaminopimelate epimerase	5.1.1.7	347	0.506	763	0.975	302	0.433	0
BSU15700	coaBC	coenzyme A biosynthesis bifunctional protein CoaBC; phosphopantothenoylcysteine synthetase/decarboxylase	4.1.1.36, 6.3.2.5	281	0.532	1897	0.951	303	0.433	0
BSU36820	atpG	ATP synthase (subunit gamma, component F1)	3.6.3.14	325	0.515	1064	0.965	304	0.432	0
BSU14900	ctaD	cytochrome caa3 oxidase (subunit I)	1.9.3.1	241	0.550	2220	0.934	306	0.432	0
BSU22430	panB	ketopantoate hydroxymethyltransferase	2.1.2.11	288	0.530	1897	0.951	309	0.431	0
BSU21680	msrB	peptide methionine R-sulfoxide reductase	1.8.4.12	425	0.478	1	1.000	311	0.430	0
BSU14520	adeC	adenine deaminase	3.5.4.2	431	0.476	1	1.000	313	0.429	0
BSU40300	rapG	response regulator aspartate phosphatase	_	362	0.501	763	0.975	314	0.429	0
BSU14590	pdhB	pyruvate dehydrogenase (E1 beta subunit)	1.2.4.1	359	0.502	763	0.975	315	0.429	0
BSU33380	modA	molybdate-binding lipoprotein	_	432	0.476	1	1.000	317	0.428	0
BSU31140	cdoA	cysteine dioxygenase	1.13.11.20	121	0.638	3503	0.863	318	0.428	0
BSU19220	recQ	ATP-dependent helicase	3.6.1.12	434	0.475	1	1.000	320	0.427	0
BSU14440	panE	ketopantoate reductase	1.1.1.169	307	0.524	1897	0.951	321	0.426	0
BSU15490	pyrB	aspartate carbamoyltransferase	2.1.3.2	442	0.472	1	1.000	323	0.425	0
BSU29710	acuC	protein deacetylase	3.5.1.-	372	0.497	763	0.975	325	0.425	0
BSU17230	pksS	cytochrome P450 of bacillaene metabolism	_	118	0.642	3659	0.856	327	0.424	0
BSU29290	sndA	S-acyl-N-acetyl-metabolite deacetylase	_	318	0.519	1735	0.952	328	0.423	0
BSU22620	hisC	histidinol-phosphate aminotransferase; tyrosine/phenylalanine aminotransferase	2.6.1.9, 2.6.1.5	444	0.469	1	1.000	330	0.422	0
BSU23190	dacB	D-alanyl-D-alanine carboxypeptidase (penicillin-binding protein 5*)	3.4.16.4	328	0.513	1488	0.956	331	0.422	0
BSU33430	cysI	sulfite reductase (hemoprotein beta-subunit)	1.8.1.2	273	0.538	2220	0.934	332	0.422	0
BSU22030	dynA	dynamin-like GTPase	3.6.5.5	446	0.468	1	1.000	333	0.421	0
BSU28630	pheT	phenylalanyl-tRNA synthetase (beta subunit)	6.1.1.20	363	0.501	1064	0.965	336	0.420	0
BSU28080	folC	folyl-polyglutamate synthase	6.3.2.17	363	0.501	1064	0.965	337	0.420	0
BSU38750	cydB	cytochrome bb\' ubiquinol oxidase (subunit II)	1.9.3.-	337	0.509	1488	0.956	339	0.419	0
BSU01640	btr	transcriptional activator (AraC/XylS family) of synthesis and uptake of the siderophore bacillibactin	_	261	0.543	2500	0.926	340	0.419	0
BSU14270	moeB	molybdopterin biosynthesis adenylyltransferase	2.7.7.-	453	0.465	1	1.000	341	0.418	0
BSU36110	chrS	transcriptional negative regulator of chromate transport (Lrp/AsnC family)	_	396	0.488	763	0.975	342	0.418	0
BSU27840	safA	morphogenetic protein associated with SpoVID	_	334	0.512	1735	0.952	343	0.418	0
BSU15770	prkC	protein serine/threonine kinase	2.7.11.1	433	0.476	515	0.987	344	0.417	0
BSU01320	rplR	ribosomal protein L18	_	376	0.497	1064	0.965	348	0.416	0
BSU38760	cydA	cytochrome bb\' ubiquinol oxidase (subunit I)	1.9.3.-	345	0.507	1488	0.956	349	0.416	0
BSU13040	hmp	flavohemoglobin (nitrosative stress probing)	_	462	0.461	1	1.000	351	0.415	0
BSU14060	fadH	putative 2,4-dienoyl-CoA reductase	1.3.1.34	163	0.602	3253	0.875	352	0.415	0
BSU31630	mrpD	proton transporter component of Na+/H+ antiporter	_	463	0.460	1	1.000	353	0.414	0
BSU07370	ettA	energy-dependent translational throttle A	3.6.3.-	352	0.504	1488	0.956	355	0.414	0
BSU14580	pdhA	pyruvate dehydrogenase (E1 alpha subunit)	1.2.4.1	275	0.535	2413	0.927	356	0.414	0
BSU17260	aprX	alkaline serine protease	_	470	0.459	1	1.000	357	0.413	0
BSU19180	des	fatty acid desaturase	1.14.19.-	304	0.526	2220	0.934	359	0.413	0
BSU36280	hepA	ATPase involved in RNA remodelling DNA recombination and repair	_	367	0.499	1488	0.956	362	0.410	0
BSU38150	qoxC	cytochrome aa3-600 quinol oxidase (subunit III)	1.10.3.12	370	0.499	1488	0.956	363	0.410	0
BSU15270	sbp	putative integral inner membrane protein	_	209	0.570	3095	0.894	364	0.410	0
BSU06520	purH	fused phosphoribosylaminoimidazole carboxy formyl formyltransferase; inosine-monophosphate cyclohydrolase	2.1.2.3, 3.5.4.10	489	0.455	1	1.000	365	0.409	0
BSU00810	dusB	tRNA-dihydrouridine synthase B	1.-.-.-	490	0.455	1	1.000	366	0.409	0
BSU08240	catE	catechol-2,3-dioxygenase subunit	1.13.11.2	330	0.513	2094	0.941	368	0.409	0
BSU34570	mdxK	maltose phosphorylase	2.4.1.8	289	0.530	2500	0.926	369	0.409	0
BSU01540	salA	phosphorylation-dependent (Y327) transcriptional regulator	_	493	0.454	1	1.000	370	0.408	0
BSU06530	purD	phosphoribosylglycinamide synthetase	6.3.4.13	404	0.487	1064	0.965	371	0.408	0
BSU32800	gcvH	glycine cleavage system protein H	_	403	0.487	1064	0.965	372	0.408	0
BSU13420	dgcW	diguanylate cyclase	2.7.7.65	303	0.526	2413	0.927	374	0.407	0
BSU40420	purA	adenylosuccinate synthetase	6.3.4.4	506	0.450	1	1.000	377	0.405	0
BSU22780	folEA	GTP cyclohydrolase I	3.5.4.16	411	0.484	1064	0.965	378	0.405	0
BSU24130	mmgE	2-methylcitrate dehydratase	4.2.1.79	340	0.508	2094	0.941	379	0.404	0
BSU31620	mrpC	component of Na+/H+ antiporter	_	508	0.448	1	1.000	380	0.403	0
BSU01010	nusG	transcription antitermination factor	_	417	0.481	1064	0.965	382	0.403	0
BSU01360	secY	preprotein translocase subunit	_	520	0.445	1	1.000	384	0.401	0
BSU05920	tsaB	tRNA(NNU) t(6)A37 threonylcarbamoyladenosine modification; protease involved in TsaD function	_	421	0.479	1064	0.965	385	0.401	0
BSU28750	araN	sugar-binding lipoprotein	_	308	0.523	2598	0.923	386	0.401	0
BSU05880	gmuG	exported mannan endo-1,4-beta-mannosidase	3.2.1.78	272	0.538	2772	0.910	387	0.401	0
BSU24290	xseB	exodeoxyribonuclease VII (small subunit)	3.1.11.6	523	0.444	1	1.000	388	0.400	0
BSU37840	spsI	glucose-1-phosphate thymidylyltransferase	2.7.7.24	482	0.456	515	0.987	389	0.400	0
BSU06360	guaA	GMP synthetase	6.3.5.2	525	0.443	1	1.000	390	0.399	0
BSU38470	eapD	exported double-zinc aminopeptidase	3.4.11.-	488	0.455	515	0.987	391	0.399	0
BSU23380	lysA	diaminopimelate decarboxylase	4.1.1.20	527	0.442	1	1.000	392	0.398	0
BSU24120	mmgF	2-methylisocitrate lyase	4.1.3.30	343	0.507	2220	0.934	393	0.398	0
BSU03280	nasF	uroporphyrin-III C-methyltransferase	2.1.1.107	529	0.441	1	1.000	395	0.397	0
BSU16750	asd	aspartate-semialdehyde dehydrogenase	1.2.1.11	530	0.441	1	1.000	396	0.397	0
BSU34310	epsG	biofilm extracellular matrix formation enzyme	_	458	0.464	763	0.975	397	0.397	0
BSU00520	ctc	ribosomal protein Ctc, binding 5S RNA	_	435	0.475	1064	0.965	398	0.397	0
BSU27170	bscR	transcriptional regulator for cypB	_	401	0.487	1735	0.952	399	0.397	0
BSU21820	thyB	thymidylate synthase B	2.1.1.45	399	0.488	1897	0.951	400	0.397	0
BSU28130	hemB	delta-aminolevulinic acid dehydratase (porphobilinogen synthase)	4.2.1.24	531	0.440	1	1.000	402	0.396	0
BSU31740	pdeH	cyclic di-GMP phosphodiesterase	3.1.4.52	416	0.482	1488	0.956	403	0.396	0
BSU38980	atoB	acetoacetyl CoA-transferase (subunit B)	2.8.3.-	202	0.575	3253	0.875	406	0.396	0
BSU31600	mrpA	sodium transporter component of a Na+/H+ antiporter	_	537	0.438	1	1.000	411	0.394	0
BSU23490	pupG	purine nucleoside phosphorylase	2.4.2.1	466	0.459	763	0.975	414	0.393	0
BSU32500	pucB	enzyme for molybdopterin cofactor synthesis required for xanthine dehydrogenase	1.17.1.4	306	0.524	2698	0.913	416	0.393	0
BSU28650	rlmBB	ribosomal RNA/tRNA RNA methylase	2.1.1.-	428	0.477	1488	0.956	417	0.392	0
BSU16800	spoIIIE	spore DNA translocase	_	447	0.467	1064	0.965	420	0.391	0
BSU14860	pycA	pyruvate carboxylase	6.4.1.1	211	0.568	3253	0.875	421	0.391	0
BSU32250	thrC	threonine synthase	4.2.3.1	422	0.478	1735	0.952	422	0.390	0
BSU32410	pucH	allantoinase	3.5.2.5	492	0.454	763	0.975	424	0.389	0
BSU00770	folP	dihydropteroate synthase	2.5.1.15	454	0.464	1064	0.965	425	0.389	0
BSU17010	miaB	enzyme for ms(2)i(6)A formation for tRNA modification	_	456	0.464	1064	0.965	430	0.388	0
BSU18460	gltC	transcriptional regulator (LysR family)	_	357	0.502	2413	0.927	431	0.388	0
BSU16930	cinA	competence-damage inducible regulator	_	500	0.453	763	0.975	433	0.387	0
BSU25500	hemN	coproporphyrinogen III oxidase	1.3.99.22	460	0.462	1064	0.965	434	0.387	0
BSU37180	fadF	putative iron-sulphur-binding reductase	1.-.-.-	560	0.429	1	1.000	437	0.386	0
BSU36640	ureC	urease (alpha subunit)	3.5.1.5	350	0.504	2598	0.923	439	0.386	0
BSU30210	bioD	dethiobiotin synthetase	6.3.3.3	504	0.450	763	0.975	440	0.385	0
BSU37170	acdA	acyl-CoA dehydrogenase	1.3.99.-	439	0.473	1897	0.951	441	0.385	0
BSU40880	exoA	apurinic/apyrimidinic endonuclease	3.1.11.2	566	0.427	1	1.000	443	0.384	0
BSU00210	recR	DNA repair and recombination protein	_	468	0.459	1064	0.965	444	0.384	0
BSU00700	coaX	pantothenate kinase type III	2.7.1.33	473	0.458	1064	0.965	445	0.384	0
BSU15210	spoVE	factor for spore cortex peptidoglycan synthesis (stage V sporulation)	_	477	0.457	1064	0.965	446	0.383	0
BSU18410	ggt	membrane bound gamma-glutamyltranspeptidase	2.3.2.2	366	0.500	2598	0.923	447	0.383	0
BSU17090	pksB	putative hydrolase	3.1.2.-	478	0.456	1064	0.965	448	0.382	0
BSU14770	typA	ribosome-associated GTPase	_	485	0.455	1064	0.965	451	0.381	0
BSU28410	gerE	transcriptional regulator	_	324	0.516	2909	0.907	452	0.381	0
BSU12760	xkdW	conserved hypothetical protein; PBSX prophage protein	_	450	0.466	1735	0.952	454	0.380	0
BSU15170	spoVD	penicillin-binding protein	_	498	0.453	1064	0.965	457	0.379	0
BSU13670	mhqR	transcriptional regulator (MarR family)	_	499	0.453	1064	0.965	458	0.379	0
BSU35220	minJ	topological determinant of cell division	_	321	0.518	2955	0.902	459	0.379	0
BSU23140	resB	factor required for cytochrome c synthesis	_	384	0.493	2598	0.923	463	0.378	0
BSU30540	asnB	asparagine synthetase	6.3.5.4	558	0.430	515	0.987	464	0.377	0
BSU32660	glxB	methylglyoxalase; lactoylbacillithiol lyase	_	471	0.458	1488	0.956	465	0.377	0
BSU09300	glpD	glycerol-3-phosphate oxidase (FAD-dependent)	1.1.3.21	533	0.440	763	0.975	469	0.376	0
BSU16520	frr	ribosome recycling factor	_	507	0.449	1064	0.965	470	0.376	0
BSU13310	tnrA	nitrogen sensing transcriptional regulator	_	476	0.457	1488	0.956	471	0.376	0
BSU13160	ohrB	organic hydroperoxide resistance reductase B	1.11.1.15	389	0.491	3253	0.875	472	0.376	3
BSU33040	fumC	fumarate hydratase	4.2.1.2	480	0.456	1488	0.956	473	0.375	0
BSU19310	dhaS	3-hydroxypropionaldehyde dehydrogenase	1.2.1.-	423	0.478	2220	0.934	474	0.375	0
BSU05630	dinB	nuclease inhibitor	_	356	0.502	2761	0.911	475	0.375	0
BSU23070	serA	3-phosphoglycerate dehydrogenase	1.1.1.95	596	0.415	1	1.000	476	0.374	0
BSU12100	pdaC	N-acetylmuramic acid deacetylase	_	472	0.458	1735	0.952	477	0.374	0
BSU12970	ldcA	muropeptide L,D-carboxypeptidase	3.4.17.-	534	0.439	2598	0.923	478	0.374	2
BSU38990	atoA	acetoacetyl CoA-transferase (subunit A)	2.8.3.-	263	0.543	3253	0.875	480	0.374	0
BSU33500	copA	copper transporter ATPase	_	600	0.414	1	1.000	481	0.373	0
BSU04580	cshA	ATP-dependent RNA helicase; cold shock	3.6.1.-	597	0.415	1	1.000	482	0.373	0
BSU37570	mmr	toxic compound efflux transporter	_	544	0.436	763	0.975	484	0.373	0
BSU22660	trpC	indole-3-glycerol phosphate synthase	4.1.1.48	605	0.413	1	1.000	487	0.372	0
BSU02100	cypC	fatty acid beta-hydroxylating cytochrome P450	1.11.2.4	361	0.501	2909	0.907	489	0.371	0
BSU13930	splB	spore photoproduct (thymine dimer) lyase	4.1.99.14	360	0.502	2909	0.907	490	0.371	0
BSU22490	dapB	(4S)-4-hydroxy-2,3,4,5-tetrahydro-(2S)-dipicolinic acid (HTPA) dehydratase reductase	4.3.3.7, 1.3.1.26	615	0.411	1	1.000	492	0.370	0
BSU22470	bshBA	malate N-acetylglucosamine N-acetyl hydrolase	_	550	0.432	763	0.975	494	0.370	0
BSU30390	bceS	two-component sensor histidine kinase controlling resistance to antibiotics affecting the envelope [YtsA]	_	549	0.432	763	0.975	495	0.370	0
BSU33940	gapA	glyceraldehyde-3-phosphate dehydrogenase	1.2.1.12	528	0.442	1064	0.965	496	0.370	0
BSU27510	iscSA	cysteine desulfurase involved in U34 tRNA thiolation	2.8.1.7	617	0.410	1	1.000	498	0.369	0
BSU28090	valS	valyl-tRNA synthetase	6.1.1.9	616	0.410	1	1.000	499	0.369	0
BSU03570	sfp	N-terminal part of 4\'-phosphopantetheinyl transferase (Surfactin synthetase-activating enzyme)	2.7.8.-	553	0.432	763	0.975	501	0.369	0
		enamine/imine deaminase paralogs
		reaction with dioxygen and oxygenation
		response to osmolarity changes
		hydroxypyruvate and related metabolism
		sulphur metabolism
		iron chelation and storage
		pyrimidine metabolism
		molybdoenzymes and purine degradation
		purine catabolism
		sporulation and germination
		translation
		methylglyoxal and related compounds metabolism
		Supplementary Table 1. Co-evolution pattern of B. subtilis guanine deaminase GuaN
		The protein co-evolves with enzymes involved in purine degradation. Note the very large number of proteins of unknown function (213/500 "Y" proteins) suggesting that exploration of cognate pathways in Firmicutes will be rewarding.
