# Supplementary material for: Coping with inevitable accidents in metabolism
Source: Microb Biotechnol. 2016 Dec 29;10(1):57–72. doi: 10.1111/1751-7915.12461 (PMC5270733; doi:10.1111/1751-7915.12461)
Supplement: Supplementary file 2 — Table S2. Co‐evolution pattern of B. subtilis amidohydrolase YwrD. Note that the protein evolves with most of the enzymes involved in purine catabolism. Many of the 141 remaining “Y” proteins have a related activity that can be identified. Nomenclature should be modified accordingly. [file MBT2-10-57-s002.xls]

## Sheet: Feuil1
Label	Gene	Product	EC number	MCC rank	MCC	Distance rank	Distance	Rank	Correlation score	NbOrgInSynt
BSU32020	yuiH	putative molybdopterin containing enzyme subunit	1.7.3.-	2	0.941	1	1.000	2	0.847	0
BSU32480	pucD	xanthine dehydrogenase, substrate and molybdenum cofactor subunit	1.17.1.4	4	0.919	1	1.000	3	0.827	0
BSU32470	pucE	xanthine dehydrogenase, iron-sulfur subunit	1.17.1.4	5	0.916	1	1.000	4	0.825	0
BSU32510	pucA	xanthine dehydrogenase molybdopterin recruitment factor	1.17.1.4	6	0.916	327	0.987	5	0.803	0
BSU39760	mmsA	methylmalonate-semialdehyde dehydrogenase	1.2.1.27, 1.2.1.18	3	0.937	1860	0.946	6	0.754	0
BSU18430	yogA	putative oxidoreductase	1.-.-.-	8	0.851	579	0.985	7	0.742	0
BSU09260	yhxA	putative aminotransferase	2.6.-.-	1	1.000	2896	0.896	8	0.723	0
BSU18220	yngF	putative methylglutaconyl-CoA hydratase	4.2.1.18	10	0.802	775	0.984	9	0.699	0
BSU14300	moaE	molybdopterin synthase (large subunit)	_	16	0.772	1	1.000	10	0.695	0
BSU32500	pucB	enzyme for molybdopterin cofactor synthesis required for xanthine dehydrogenase	1.17.1.4	14	0.780	327	0.987	11	0.683	0
BSU05700	ydhC	putative transcriptional regulator (GntR family)	_	11	0.800	1132	0.974	12	0.683	0
BSU13960	ykwC	putative beta-hydroxyacid dehydrogenase	1.1.1.-	13	0.780	775	0.984	13	0.679	0
BSU29710	acuC	protein deacetylase	3.5.1.-	19	0.766	327	0.987	14	0.671	0
BSU33150	pduO	putative ATP:cob(I)alamin adenosyltransferase	2.5.1.17	20	0.766	327	0.987	15	0.671	0
BSU23790	yqjP	putative metal-dependent hydrolase	_	21	0.760	327	0.987	16	0.666	0
BSU26850	yrpG	putative oxidoreductase	1.1.-.-	15	0.777	1132	0.974	17	0.663	0
BSU32530	pucF	allantoate amidohydrolase	3.5.3.9	7	0.854	2114	0.925	18	0.658	0
BSU29680	acsA	acetyl-CoA synthetase	6.2.1.1	24	0.748	327	0.987	19	0.656	0
BSU28520	etfA	electron transfer flavoprotein (alpha subunit)	_	25	0.747	775	0.984	20	0.651	0
BSU14890	ctaC	cytochrome caa3 oxidase (subunit II)	1.9.3.1	27	0.739	327	0.987	21	0.648	0
BSU24160	mmgB	3-hydroxybutyryl-CoA dehydrogenase	1.1.1.157	28	0.738	327	0.987	22	0.647	0
BSU08590	yfhM	epoxide hydrolase	3.3.2.10	23	0.750	1132	0.974	23	0.640	0
BSU22220	yprA	putative ATP-dependent helicase	3.6.1.-	36	0.705	1	1.000	24	0.634	0
BSU33200	yvrE	conserved hypothetical protein	_	26	0.743	1132	0.974	25	0.634	0
BSU32880	yusP	putative multidrug-efflux transporter	_	33	0.715	327	0.987	26	0.627	0
BSU22550	qcrB	menaquinol:cytochrome c oxidoreductase (cytochrome b subunit)	_	32	0.715	327	0.987	27	0.627	0
BSU10750	yisK	enzyme involved in remodelling the bacterial envelope	_	34	0.713	327	0.987	28	0.625	0
BSU21750	scuA	assembly factor BSco of the Cu(A) site of cytochrome c oxidase	_	30	0.722	1132	0.974	29	0.617	0
BSU28680	glcD	glycolate oxidase subunit	1.1.99.14	37	0.701	327	0.987	30	0.614	0
BSU14280	moeA	molybdene to molybdopterin ligation enzyme	2.10.1.1	43	0.681	1	1.000	31	0.613	0
BSU34680	yvcT	putative 2-hydroxyacid dehydrogenase	1.1.1.-	50	0.677	1	1.000	32	0.609	0
BSU19310	dhaS	3-hydroxypropionaldehyde dehydrogenase	1.2.1.-	17	0.769	1965	0.934	33	0.604	0
BSU03900	gabT	4-aminobutyrate aminotransferase	2.6.1.19	58	0.667	1	1.000	34	0.600	0
BSU02660	ycbU	putative cysteine desulfurase	2.8.1.7	41	0.684	327	0.987	35	0.600	0
BSU13160	ohrB	organic hydroperoxide resistance reductase B	1.11.1.15	40	0.685	579	0.985	36	0.598	0
BSU28530	etfB	electron transfer flavoprotein (beta subunit)	_	42	0.682	579	0.985	37	0.595	0
BSU29550	ytcJ	putative N-substituted formamide deformylase	3.5.-.-	66	0.658	1	1.000	38	0.593	0
BSU24550	gcvPB	glycine decarboxylase (subunit 2) (glycine cleavage system protein P)	1.4.4.2	67	0.656	1	1.000	39	0.590	0
BSU38990	atoA	acetoacetyl CoA-transferase (subunit A)	2.8.3.-	12	0.781	2388	0.914	40	0.587	0
BSU24170	mmgA	degradative acetoacetyl-CoA thiolase	2.3.1.9	54	0.671	579	0.985	41	0.586	0
BSU36130	chrA	chromate (molybdate?) transporter subunit C	_	116	0.585	1	1.000	42	0.585	9
BSU28560	lcfA	long chain acyl-CoA ligase (degradative)	6.2.1.3	60	0.663	327	0.987	43	0.581	0
BSU19740	yodT	putative aminovalerate aminotransferase	2.6.1.48	31	0.720	1860	0.946	44	0.580	0
BSU12920	dppA	D-alanyl-aminopeptidase	_	74	0.642	1	1.000	45	0.578	0
BSU39840	yxbG	putative oxidoreductase	1.-.-.-	51	0.676	1132	0.974	46	0.577	0
BSU32450	pucL	urate oxidase with peroxide reductase N-terminal domain	1.7.3.3	9	0.814	3001	0.887	47	0.577	0
BSU36700	moaA	molybdenum cofactor biosynthesis protein A	4.1.99.18	63	0.662	775	0.984	48	0.576	0
BSU26720	azlB	transcriptional regulator (Lrp/AsnC family)	_	65	0.659	579	0.985	49	0.575	0
BSU32720	yurZ	conserved hypothetical protein	_	78	0.637	1	1.000	50	0.573	0
BSU33430	cysI	sulfite reductase (hemoprotein beta-subunit)	1.8.1.2	52	0.673	1451	0.973	51	0.573	0
BSU18450	gltA	glutamate synthase (large subunit)	1.4.1.13	68	0.655	775	0.984	52	0.570	0
BSU36710	fdhD	putative subunit of an respiration oxidoreductase	_	57	0.667	1132	0.974	53	0.569	0
BSU12980	ykfB	L-Ala-D/L-Glu epimerase	5.1.1.-	71	0.648	579	0.985	54	0.565	0
BSU05250	ydeM	putative dehydratase	_	46	0.679	1761	0.956	55	0.558	0
BSU38980	atoB	acetoacetyl CoA-transferase (subunit B)	2.8.3.-	22	0.751	2557	0.908	56	0.557	0
BSU28420	ysmA	conserved hypothetical protein	_	69	0.650	1132	0.974	57	0.555	0
BSU29460	moaB	molybdopterin GTP-binding precursor Z biosynthesis component	_	89	0.616	1	1.000	58	0.554	0
BSU24120	mmgF	2-methylisocitrate lyase	4.1.3.30	80	0.632	327	0.987	59	0.554	0
BSU29890	ytnP	putative metal-dependent hydrolase	_	70	0.649	1132	0.974	60	0.554	0
BSU06350	yebA	conserved hypothetical protein	_	79	0.633	579	0.985	61	0.552	0
BSU37680	bacG	cyclohexenol-containing tetrahydro-4-hydroxyphenylpyruvate H(4)HPP in bacilysin synthesis	_	86	0.624	327	0.987	62	0.547	0
BSU19580	yodF	putative Na+/metabolite permease	_	75	0.640	1132	0.974	63	0.546	0
BSU03120	ycgI	putative methyltransferase	_	35	0.705	2114	0.925	64	0.543	0
BSU11510	yjbE	putative transporter component	_	29	0.731	2557	0.908	65	0.542	0
BSU05990	tatCY	component of the twin-arginine pre-protein translocation pathway	_	88	0.620	579	0.985	66	0.541	0
BSU13400	ykoU	ATP-dependent DNA ligase subunit	6.5.1.1	53	0.672	1860	0.946	67	0.541	0
BSU24150	mmgC	short chain acyl-CoA dehydrogenase	1.3.99.-	87	0.620	775	0.984	68	0.540	0
BSU34390	pnbA	para-nitrobenzyl esterase (intracellular esterase B)	3.1.1.1	84	0.626	1132	0.974	69	0.535	0
BSU18000	citB	aconitate hydratase (aconitase)	4.2.1.3	93	0.608	327	0.987	70	0.533	0
BSU37480	ywhH	putative RNA-binding protein	_	98	0.605	327	0.987	71	0.531	0
BSU37440	ywhL	conserved hypothetical protein	_	95	0.607	775	0.984	72	0.529	0
BSU18230	yngG	putative hydroxymethylglutaryl-CoA lyase	4.1.3.4	18	0.769	3051	0.874	73	0.529	0
BSU13570	mtnU	ketoglutaramate omega-amidase	3.5.1.3	117	0.584	1	1.000	74	0.526	0
BSU16100	sucD	succinyl-CoA synthetase (alpha subunit)	6.2.1.5	118	0.583	1	1.000	75	0.525	0
BSU21770	ilvA	threonine dehydratase	4.3.1.19	104	0.598	327	0.987	76	0.525	0
BSU14060	fadH	putative 2,4-dienoyl-CoA reductase	1.3.1.34	90	0.614	1132	0.974	77	0.524	0
BSU05960	moaC	molybdenum cofactor biosynthesis protein C	4.1.99.18	44	0.680	2114	0.925	78	0.524	0
BSU19070	yobS	putative transcriptional regulator	_	123	0.579	1	1.000	79	0.521	0
BSU08470	yfhB	putative isomerase	5.1.-.-	62	0.662	1965	0.934	80	0.520	0
BSU38970	yxjF	putative dehydrogenase	1.1.1.-	38	0.700	2557	0.908	81	0.519	0
BSU28940	ysaA	promiscuous phosphatase	3.1.3.-	126	0.576	1	1.000	82	0.518	0
BSU19579	yoyD	putative exported protein	_	99	0.604	1132	0.974	83	0.516	0
BSU04020	yczH	putative hydrolase	_	96	0.607	1583	0.971	84	0.515	0
BSU38250	ywbO	putative sulfur oxido-reductase	_	76	0.639	1860	0.946	85	0.514	0
BSU03290	nasE	assimilatory nitrite reductase subunit	1.7.1.4	100	0.600	1132	0.974	86	0.513	0
BSU10810	yisP	farnesyl diphosphate phosphatase	3.6.1.27	94	0.608	1675	0.969	87	0.513	0
BSU14520	adeC	adenine deaminase	3.5.4.2	133	0.569	1	1.000	88	0.512	0
BSU32800	gcvH	glycine cleavage system protein H	_	132	0.569	1	1.000	89	0.512	0
BSU08840	ssuA	aliphatic sulfonate ABC transporter (binding lipoprotein)	_	114	0.587	579	0.985	90	0.512	0
BSU02630	tatAD	component of the twin-arginine pre-protein translocation pathway	_	121	0.582	327	0.987	91	0.510	0
BSU32330	lipA	lipoyl synthase (lipoic acid synthetase)	2.8.1.-	124	0.578	327	0.987	92	0.506	0
BSU22430	panB	ketopantoate hydroxymethyltransferase	2.1.2.11	140	0.562	1	1.000	93	0.505	0
BSU10300	aprE	serine alkaline protease (subtilisin E)	3.4.21.62	127	0.575	327	0.987	94	0.504	0
BSU27900	pheA	prephenate dehydratase	4.2.1.51	125	0.578	579	0.985	95	0.504	0
BSU34890	hisH	amidotransferase (glutaminase)	2.4.2.-	122	0.579	775	0.984	96	0.504	0
BSU32830	fadA	acetyl-CoA C-acyltransferase	2.3.1.16	56	0.669	2312	0.915	97	0.504	0
BSU40000	yxnA	putative oxidoreductase	1.-.-.-	55	0.669	2312	0.915	98	0.504	0
BSU39360	hutU	urocanase	4.2.1.49	110	0.589	1132	0.974	99	0.503	0
BSU04100	kipR	transcriptional regulator (IclR family)	_	77	0.638	1965	0.934	100	0.501	0
BSU23820	yqjM	NADPH-dependent flavin oxidoreductase	1.6.99.1	115	0.586	1132	0.974	101	0.500	0
BSU09520	sigM	RNA polymerase ECF (extracytoplasmic function)-type sigma factor (sigma(M))	_	154	0.554	1	1.000	102	0.498	0
BSU32230	yuxL	putative acylaminoacyl-peptidase	3.4.21.-	136	0.567	327	0.987	103	0.497	0
BSU36080	ywrF	conserved hypothetical protein	_	246	0.496	1	1.000	104	0.496	3
BSU39460	yxeQ	putative catabolic enzyme	_	59	0.664	2557	0.908	105	0.493	0
BSU21870	ilvD	dihydroxy-acid dehydratase	4.2.1.9	143	0.560	327	0.987	106	0.491	0
BSU28130	hemB	delta-aminolevulinic acid dehydratase (porphobilinogen synthase)	4.2.1.24	149	0.558	327	0.987	107	0.489	0
BSU28440	sdhA	succinate dehydrogenase (flavoprotein subunit)	1.3.99.1	152	0.556	327	0.987	108	0.488	0
BSU34860	hisI	phosphoribosyl-AMP cyclohydrolase; phosphoribosyl-ATP pyrophosphohydrolase	3.5.4.19, 3.6.1.31	131	0.570	1132	0.974	109	0.487	0
BSU09230	yhcV	putative oxidoreductase	1.-.-.-	171	0.540	1	1.000	110	0.486	0
BSU32669	yuzN	putative transcriptional regulator	_	153	0.554	327	0.987	111	0.486	0
BSU12320	yjmC	putative oxidoreductase	1.1.1.-	150	0.557	579	0.985	112	0.486	0
BSU06430	purK	N5-carboxyaminoimidazole ribonucleotide synthase	6.3.4.18	148	0.558	775	0.984	113	0.486	0
BSU39350	hutH	histidine ammonia-lyase (histidase)	4.3.1.3	134	0.568	1132	0.974	114	0.485	0
BSU35920	rbsK	ribokinase	2.7.1.15	184	0.531	1761	0.956	115	0.485	1
BSU14870	ctaA	heme-A synthase	_	156	0.552	327	0.987	116	0.484	0
BSU09690	nhaX	stress response protein, UspA family	_	130	0.573	1675	0.969	117	0.484	0
BSU03910	gabD	succinate-semialdehyde dehydrogenase	1.2.1.24	102	0.600	1860	0.946	118	0.483	0
BSU27250	mccB	cystathionine gamma-lyase and homocysteine gamma-lyase for reverse transsulfuration pathway	4.4.1.1, 4.4.1.2	157	0.549	327	0.987	119	0.482	0
BSU08830	ssuB	aliphatic sulfonate ABC transporter (ATP-binding protein)	_	181	0.534	1	1.000	120	0.481	0
BSU05230	ydeK	putative permease	_	137	0.565	1513	0.972	121	0.481	0
BSU22670	trpD	anthranilate phosphoribosyltransferase	2.4.2.18	162	0.547	327	0.987	122	0.480	0
BSU32580	frlM	fructose-amino acid permease	_	161	0.548	327	0.987	123	0.480	0
BSU35500	degS	two-component sensor histidine kinase	2.7.3.-	225	0.506	1451	0.973	124	0.479	1
BSU05390	ydfF	putative transcriptional regulator	_	61	0.663	2896	0.896	125	0.479	0
BSU33170	yvrB	putative vitamin B12 permease	_	160	0.548	775	0.984	126	0.478	0
BSU09020	yhcB	NADH:quinone oxidoreductase associated to stress	1.6.5.2	120	0.582	1761	0.956	127	0.478	0
BSU32140	paiB	putative enzyme	_	64	0.662	2896	0.896	128	0.478	0
BSU39370	hutI	imidazolone-5-propionate hydrolase	3.5.2.7	186	0.530	1	1.000	129	0.477	0
BSU40840	yyaJ	putative transporter	_	147	0.558	1132	0.974	130	0.477	0
BSU09880	yhaR	putative dehydratase	_	146	0.559	1132	0.974	131	0.477	0
BSU28690	glcF	glycolate oxidase iron-sulfur subunit	1.1.99.14	145	0.559	1132	0.974	132	0.477	0
BSU37180	fadF	putative iron-sulphur-binding reductase	1.-.-.-	164	0.544	579	0.985	133	0.475	0
BSU11400	appC	oligopeptide ABC transporter (permease)	_	170	0.541	327	0.987	134	0.474	0
BSU08240	catE	catechol-2,3-dioxygenase subunit	1.13.11.2	169	0.541	327	0.987	135	0.474	0
BSU28290	ilvC	acetohydroxy-acid isomeroreductase	1.1.1.86	163	0.545	775	0.984	136	0.474	0
BSU08380	yfiS	putative efflux transporter	_	151	0.557	1451	0.973	137	0.474	0
BSU24570	gcvT	aminomethyltransferase (glycine cleavage system protein T)	2.1.2.10	192	0.526	1	1.000	138	0.473	0
BSU39680	iolI	inosose isomerase	5.3.99.-	155	0.553	1132	0.974	139	0.473	0
BSU12330	yjmD	putative oxidoreductase	1.1.1.-	166	0.543	1052	0.983	140	0.472	0
BSU38770	cimH	citrate/malate/H+ symporter	_	180	0.534	327	0.987	141	0.469	0
BSU09670	dat	D-alanine aminotransferase	2.6.1.21	158	0.549	1132	0.974	142	0.469	0
BSU32160	sufA	chaperone involved in Fe-S cluster assembly	_	106	0.598	1965	0.934	143	0.469	0
BSU15610	sumT	uroporphyrinogen III and precorrin-1 C-methyltransferase	2.1.1.107	175	0.538	775	0.984	144	0.468	0
BSU32390	yunF	conserved hypothetical protein	_	205	0.519	1	1.000	145	0.467	0
BSU32600	frlO	fructose amino acid-binding lipoprotein	_	182	0.532	327	0.987	146	0.467	0
BSU01889	ybzH	putative transcriptional regulator (ArsR family)	_	179	0.535	579	0.985	147	0.467	0
BSU03330	nasA	putative nitrate transporter	_	91	0.613	2312	0.915	148	0.463	0
BSU18440	gltB	glutamate synthase (small subunit)	1.4.1.13	211	0.513	1	1.000	149	0.462	0
BSU32520	pucG	vitamin B6-dependent (S)-ureidoglycineñglyoxylate aminotransferase	_	212	0.513	1	1.000	150	0.462	0
BSU12090	cotT	spore coat protein (inner coat)	_	187	0.529	579	0.985	151	0.462	0
BSU19710	yodQ	putative deacylase	3.5.1.-	216	0.511	1	1.000	152	0.460	0
BSU18570	yoaE	molybdopterin cofactor oxido-reductase	1.-.-.-	191	0.526	579	0.985	153	0.459	0
BSU28550	fadR	transcriptional regulator of fatty acids degradation (TetR/AcrR family)	_	189	0.528	1052	0.983	154	0.459	0
BSU02160	ybfA	conserved hypothetical protein	_	168	0.541	1583	0.971	155	0.459	0
BSU32490	pucC	xanthine dehydrogenase, FAD-binding subunit	1.17.1.4	221	0.509	1	1.000	156	0.458	0
BSU37810	spsL	dTDP-4-deoxyrhamnose-3,5-epimerase	5.1.3.13	199	0.522	327	0.987	157	0.458	0
BSU34000	cyeB	cysteine and O-acetylserine efflux permease	_	195	0.525	579	0.985	158	0.458	0
BSU04130	yczJ	conserved hypothetical protein	_	178	0.536	1132	0.974	159	0.458	0
BSU07320	yfnC	putative efflux transporter	_	177	0.536	1132	0.974	160	0.458	0
BSU02170	ybfB	putative carboxylate transporter	_	172	0.540	1583	0.971	161	0.458	0
BSU29140	citZ	citrate synthase II	2.3.3.1	206	0.519	327	0.987	162	0.455	0
BSU16090	sucC	succinyl-CoA synthetase (beta subunit)	6.2.1.5	231	0.505	1	1.000	163	0.454	0
BSU11710	thiD	phosphomethylpyrimidine kinase, 4-amino-5-hydroxymethyl-2-methylpyrimidine and 4-amino-5-hydroxymethyl-2-methylpyrimidine pyrophosphate kinase	2.7.4.7, 2.7.1.49	232	0.505	1	1.000	164	0.454	0
BSU28250	leuD	3-isopropylmalate dehydratase (small subunit)	4.2.1.33	200	0.522	1052	0.983	165	0.454	0
BSU26640	yrdP	putative oxidoreductase	1.14.-.-	39	0.692	3328	0.854	166	0.454	0
BSU34870	hisF	imidazole glycerol phosphate synthase subunit	4.1.3.-	203	0.520	775	0.984	167	0.453	0
BSU05500	ydfP	putative membrane bound oxidoreductase	1.-.-.-	111	0.589	2114	0.925	168	0.453	0
BSU40810	yyaM	putative efflux transporter	_	240	0.502	1	1.000	169	0.452	0
BSU36669	ywzF	conserved hypothetical protein	_	49	0.677	3197	0.861	170	0.452	0
BSU19050	yobQ	putative transcriptional regulator (AraC/XylS family)	_	208	0.518	775	0.984	171	0.451	0
BSU28260	leuC	3-isopropylmalate dehydratase (large subunit)	4.2.1.33	210	0.515	579	0.985	172	0.450	0
BSU07990	yfjR	putative beta-hydroxyacid dehydrogenase	1.1.1.-	213	0.512	327	0.987	173	0.449	0
BSU38720	nnrA	NAD(P)H dehydratase	_	243	0.498	1	1.000	174	0.448	0
BSU33390	modB	molybdenum transport permease	_	214	0.511	327	0.987	175	0.448	0
BSU08860	ssuD	FMNH2-dependent aliphatic sulfonate monooxygenase	1.14.14.5	107	0.595	2388	0.914	176	0.448	0
BSU12270	yjlB	conserved hypothetical protein ; cupin family	_	245	0.496	1	1.000	177	0.447	0
BSU08720	ygaF	peroxiredoxin with versatile activity	1.11.1.15	220	0.509	327	0.987	178	0.447	0
BSU34560	mdxL	oligo-1,4-1,6-alpha-glucosidase (sucrase-maltase-isomaltase)	3.2.1.10	188	0.529	1675	0.969	179	0.447	0
BSU10310	yhfO	putative N-acetyltransferase	_	165	0.544	1761	0.956	180	0.447	0
BSU34910	hisD	histidinol dehydrogenase	1.1.1.23	190	0.527	1675	0.969	181	0.445	0
BSU34180	lutR	lactate utilization global transcriptional regulator (GntR family)	_	72	0.646	3051	0.874	182	0.445	0
BSU07600	yflP	conserved hypothetical protein	_	103	0.598	2557	0.908	183	0.444	0
BSU34440	pbpE	penicillin-binding protein 4*	_	236	0.504	327	0.987	184	0.442	0
BSU32980	yusZ	putative short-chain acyl dehydrogenase	1.-.-.-	138	0.564	1965	0.934	185	0.442	0
BSU24470	aroQ	3-dehydroquinate dehydratase, type II	4.2.1.10	108	0.594	2557	0.908	186	0.441	0
BSU04000	ycsA	putative tartrate dehydrogenase	1.1.1.93, 1.1.1.83, 4.1.1.73	92	0.611	2896	0.896	187	0.441	0
BSU10500	yhjG	putative aromatic compound monooxygenase/hydroxylase	1.14.13.-	237	0.504	579	0.985	188	0.440	0
BSU18670	yoaN	oxalate decarboxylase	4.1.1.2	238	0.504	579	0.985	189	0.440	0
BSU07230	yetM	putative hydroxylase/monooxygenase	1.14.13.-	45	0.679	3489	0.848	190	0.440	0
BSU11560	yjbI	putative thiol management oxidoreductase component	_	119	0.582	2312	0.915	191	0.439	0
BSU07450	yfmJ	putative oxidoreductase	1.-.-.-	112	0.588	2486	0.910	192	0.439	0
BSU30520	ytoA	putative enzyme of the carbonic anhydrase family	_	218	0.511	1132	0.974	193	0.436	0
BSU19100	yobV	putative transcriptional regulator	_	185	0.530	1761	0.956	194	0.436	0
BSU19510	yojB	conserved hypothetical protein	_	214	0.511	1513	0.972	195	0.435	0
BSU13150	ohrR	transcriptional regulator sensing organic peroxides	_	219	0.510	1513	0.972	196	0.434	0
BSU01730	sigW	RNA polymerase ECF(extracytoplasmic function)-type sigma factor W	_	101	0.600	2896	0.896	197	0.434	0
BSU29960	ytlP	2\'-5\' RNA-ligase family protein	6.5.1.-	266	0.481	1	1.000	198	0.433	0
BSU10970	yitF	putative enolase superfamily enzyme	_	223	0.507	1132	0.974	199	0.433	0
BSU28330	ysnE	putative indole acetic acid acetyltransferase	_	105	0.598	2896	0.896	200	0.432	0
BSU09650	srtN	sirtuin NAD-dependent deacetylase	3.5.1.-	251	0.491	327	0.987	201	0.431	0
BSU30595	ytlA	putative ABC transporter component	_	248	0.494	775	0.984	202	0.431	0
BSU14440	panE	ketopantoate reductase	1.1.1.169	256	0.490	327	0.987	203	0.430	0
BSU05180	ydeF	putative PLP-dependent transcriptional regulator	_	47	0.678	3604	0.840	204	0.430	0
BSU06150	gutB	glucitol (sorbitol) dehydrogenase	1.1.1.14	277	0.477	1	1.000	205	0.429	0
BSU23920	yqjD	putative propionyl-CoA carboxylase beta chain	6.4.1.3	285	0.473	1	1.000	206	0.426	0
BSU33850	yvbG	putative integral membrane protein	_	282	0.474	1	1.000	207	0.426	0
BSU09300	glpD	glycerol-3-phosphate oxidase (FAD-dependent)	1.1.3.21	207	0.518	1761	0.956	208	0.426	0
BSU08310	yfiL	putative ABC transporter (ATP-binding protein)	_	287	0.472	1	1.000	209	0.425	0
BSU08480	yfhC	putative oxidoreductase (nitroreductase family)	1.6.99.-	288	0.471	1	1.000	210	0.424	0
BSU10930	yitB	putative phospho-adenylylsulfate reductase	_	244	0.497	1132	0.974	211	0.424	0
BSU08970	prkA	serine protein kinase	_	173	0.540	1965	0.934	212	0.424	0
BSU04680	rsbS	antagonist of RsbT	_	260	0.486	1052	0.983	213	0.422	0
BSU09290	glpK	glycerol kinase	2.7.1.30	294	0.467	1	1.000	214	0.420	0
BSU11210	argB	N-acetylglutamate 5-phosphotransferase (acetylglutamate kinase)	2.7.2.8	269	0.481	579	0.985	215	0.420	0
BSU01660	nagZ	N-acetylglucosaminidase lipoprotein	3.2.1.52	247	0.496	1675	0.969	216	0.419	0
BSU04090	kipA	putative hydrolase subunit antagonist of KipI	_	109	0.591	3001	0.887	217	0.419	0
BSU33980	yvbT	putative alkanal monooxygenase	_	82	0.630	3251	0.860	218	0.419	0
BSU10900	yisY	putative hydrolase or peroxidase	3.1.-.-	279	0.477	327	0.987	219	0.418	0
BSU36560	ywnH	putative phosphinothricin acetyltransferase	2.3.1.183	250	0.492	1583	0.971	220	0.418	0
BSU36660	ureA	urease (gamma subunit)	3.5.1.5	222	0.508	1761	0.956	221	0.418	0
BSU18830	pps	putative PEP-dependent enzyme	2.7.9.-	302	0.462	1	1.000	222	0.416	0
BSU40970	parA	chromosome partitioning protein; transcriptional regulator	_	142	0.561	2557	0.908	223	0.416	0
BSU07350	vdhT	vanillin dehydrogenase	1.2.1.67	113	0.587	3001	0.887	224	0.416	0
BSU14090	pdeI	cyclic-di-GMP phosphodiesterase	3.1.4.52	307	0.460	1	1.000	225	0.414	0
BSU05400	ydfG	conserved hypothetical protein	_	159	0.549	2312	0.915	226	0.414	0
BSU34920	hisG	ATP phosphoribosyltransferase	2.4.2.17	284	0.473	775	0.984	227	0.412	0
BSU38710	yxlA	putative purine-cytosine permease	_	262	0.483	1132	0.974	228	0.412	0
BSU11220	argD	N-acetylornithine aminotransferase	2.6.1.11	264	0.482	1132	0.974	229	0.412	0
BSU26880	prpF	aconitate isomerase	_	81	0.631	3360	0.852	230	0.412	0
BSU30190	bioI	cytochrome P450 for pimelic acid formation for biotin biosynthesis	_	48	0.677	3719	0.822	231	0.412	0
BSU22110	kdgK	2-keto-3-deoxygluconate kinase	2.7.1.45	314	0.456	1	1.000	232	0.410	0
BSU40490	yycA	putative integral inner membrane protein; putative glycosyl transferase	_	272	0.480	1132	0.974	233	0.410	0
BSU18410	ggt	membrane bound gamma-glutamyltranspeptidase	2.3.2.2	85	0.625	3328	0.854	234	0.410	0
BSU13770	ykvO	putative oxidoreductase	1.-.-.-	73	0.646	3604	0.840	235	0.410	0
BSU37720	bacC	bacilysin biosynthesis oxidoreductase	1.-.-.-	292	0.469	579	0.985	236	0.409	0
BSU04440	dctB	C4-dicarboxylate binding protein	_	202	0.521	1965	0.934	237	0.409	0
BSU11370	appF	oligopeptide ABC transporter (ATP-binding protein)	3.6.3.-	322	0.451	1	1.000	238	0.406	0
BSU08010	yfjP	putative DNA-modified purine glycosidase	3.2.2.-	304	0.462	327	0.987	239	0.405	0
BSU11300	med	positive regulator of comK	_	299	0.465	775	0.984	240	0.405	0
BSU34900	hisB	imidazoleglycerol-phosphate dehydratase	4.2.1.19	249	0.493	1761	0.956	241	0.405	0
BSU13110	purU	formyltetrahydrofolate hydrolase	3.5.1.10	97	0.607	3197	0.861	242	0.405	0
BSU08850	ssuC	aliphatic sulfonate ABC transporter (permease)	_	301	0.463	579	0.985	243	0.404	0
BSU36510	amtB	ammonium transporter	_	300	0.463	775	0.984	244	0.404	0
BSU30510	ytpA	phospholipase component of bacilysocin synthesis or export	3.1.-.-	330	0.448	1	1.000	245	0.403	0
BSU29630	refZ	regulator of FtsZ	_	254	0.491	1761	0.956	246	0.403	0
BSU30870	ytcB	putative UDP-glucose epimerase	5.1.3.2	309	0.459	579	0.985	247	0.401	0
BSU02830	ycdF	putative glucose 1-dehydrogenase	1.1.1.47	290	0.469	1132	0.974	248	0.401	0
BSU32990	mrgA	metalloregulation DNA-binding stress protein	_	174	0.539	2486	0.910	249	0.401	0
BSU28280	leuA	2-isopropylmalate synthase	2.3.3.13	311	0.458	579	0.985	250	0.400	0
BSU21690	msrA	peptide methionine S-sulfoxide reductase	1.8.4.11	283	0.474	1675	0.969	251	0.400	0
BSU17850	lexA	transcriptional repressor of the SOS regulon	_	176	0.537	2557	0.908	252	0.398	0
BSU33180	yvrC	putative lipoprotein binding vitamin B12	_	345	0.441	1	1.000	253	0.397	0
BSU02520	ycbJ	putative phosphotransferase	_	297	0.465	1451	0.973	254	0.396	0
BSU27870	nadB	L-aspartate oxidase	1.4.3.16	298	0.465	1583	0.971	255	0.395	0
BSU34780	yvcI	putative triphosphate pyrophosphate hydrolase	_	328	0.450	327	0.987	256	0.394	0
BSU39240	yxxF	putative transporter	_	320	0.452	775	0.984	257	0.394	0
BSU29100	phoR	two-component sensor histidine kinase	_	201	0.522	2312	0.915	258	0.394	0
BSU03160	ycgJ	putative methyltransferase	2.1.-.-	326	0.450	579	0.985	259	0.393	0
BSU36640	ureC	urease (alpha subunit)	3.5.1.5	241	0.500	1965	0.934	260	0.393	0
BSU31280	yugU	conserved hypothetical protein	_	353	0.436	1	1.000	261	0.392	0
BSU11010	samT	bifunctional homocysteine S-methyltransferase using (R,S)AdoMet and methylenetetrahydrofolate reductase [NAD(P)H]	2.1.1.10, 1.5.1.20	329	0.449	579	0.985	262	0.392	0
BSU27100	yrhP	putative efflux transporter	_	242	0.499	1965	0.934	263	0.392	0
BSU35030	nagR	transcriptional regulator (GntR family)	_	167	0.542	2896	0.896	264	0.391	0
BSU13420	dgcW	diguanylate cyclase	2.7.7.65	128	0.574	3140	0.869	265	0.390	0
BSU05430	ydfJ	putative proton metabolite efflux transporter	_	340	0.443	327	0.987	266	0.389	0
BSU14670	suhB	inositol monophosphatase	3.1.3.25	333	0.446	775	0.984	267	0.389	0
BSU11160	yitW	putative protein involved in Fe-S cluster assembly, PaaD-like	_	365	0.431	1	1.000	268	0.388	0
BSU06180	pspA	phage shock protein A homolog	_	336	0.445	579	0.985	269	0.388	0
BSU18800	penP	beta-lactamase precursor	3.5.2.6	313	0.457	1513	0.972	270	0.388	0
BSU39000	yxjC	putative permease	_	341	0.443	579	0.985	271	0.386	0
BSU09010	yhcA	putative exporter	_	319	0.452	1132	0.974	272	0.386	0
BSU06300	cotA	outer spore coat copper-dependent laccase	1.3.3.5	318	0.453	1451	0.973	273	0.386	0
BSU01540	salA	phosphorylation-dependent (Y327) transcriptional regulator	_	372	0.428	1	1.000	274	0.385	0
BSU03360	zinU	zinc metallochaperone with NTPase activity	_	253	0.491	1965	0.934	275	0.385	0
BSU22420	panC	pantothenate synthetase	6.3.2.1	209	0.518	2557	0.908	276	0.384	0
BSU37490	speB	agmatinase	3.5.3.11	377	0.425	1	1.000	277	0.382	0
BSU17460	glnA	glutamine synthetase	6.3.1.2	355	0.435	327	0.987	278	0.382	0
BSU03090	ycgF	putative aminoacid export permease	_	350	0.438	579	0.985	279	0.382	0
BSU36520	glnK	nitrogen-regulated PII-like regulator protein	_	347	0.439	775	0.984	280	0.382	0
BSU11670	thiO	FAD-dependent glycine oxidase	1.4.3.19	382	0.423	1	1.000	281	0.381	0
BSU13610	mtnB	methylthioribulose-1-phosphate dehydratase (MTRu-1-P dehydratase)	4.2.1.109	357	0.435	579	0.985	282	0.380	0
BSU19370	odhA	2-oxoglutarate dehydrogenase (E1 subunit)	1.2.4.2	217	0.511	2557	0.908	283	0.379	0
BSU05340	ydfA	putative metal-anion antiporter protein	_	386	0.420	1	1.000	284	0.378	0
BSU36020	alsR	transcriptional regulator controlling alsSD, ictEP expression (LysR family)	_	204	0.519	3328	0.854	285	0.378	1
BSU39940	yxaL	membrane associated protein kinase with beta-propeller domain	_	363	0.432	579	0.985	286	0.377	0
BSU02460	ycbC	5-dehydro-4-deoxyglucarate dehydratase	4.2.1.41	83	0.629	3770	0.816	287	0.377	0
BSU10390	yhfW	putative Rieske [2Fe-2S] oxygenase	_	370	0.429	327	0.987	288	0.376	0
BSU28430	sdhB	succinate dehydrogenase (iron-sulfur protein)	1.3.99.1	369	0.429	327	0.987	289	0.376	0
BSU34190	lutP	lactate permease	_	364	0.431	775	0.984	290	0.376	0
BSU32460	pucM	5-hydroxyisourate hydrolase; also uricase subunit	3.5.2.17	141	0.562	3197	0.861	291	0.375	0
BSU18080	yneT	putative CoA-binding protein	_	375	0.427	327	0.987	292	0.374	0
BSU33460	yvgT	putative integral inner membrane protein	_	368	0.429	775	0.984	293	0.374	0
BSU19460	bshBB	malate N-acetylglucosamine deacetylase (second enzyme)	_	315	0.456	1761	0.956	294	0.374	0
BSU25400	yqeY	conserved hypothetical protein	_	233	0.504	2557	0.908	295	0.374	0
BSU14270	moeB	molybdopterin biosynthesis adenylyltransferase	2.7.7.-	396	0.414	1	1.000	296	0.373	0
BSU27070	levD	phosphotransferase system (PTS) fructose-specific enzyme IIA component	2.7.1.69	239	0.503	2557	0.908	297	0.373	0
BSU32050	pepA	leucyl aminopeptidase	3.4.11.1	378	0.424	327	0.987	298	0.372	0
BSU10840	degA	transcriptional regulator (LacI family)	_	129	0.574	3489	0.848	299	0.372	0
BSU30620	ytlD	putative permease of ABC transporter	_	268	0.481	2114	0.925	300	0.371	0
BSU16460	cheD	sequence specific deamidase required for methylation of methyl-accepting chemotaxis proteins (MCPs) by CheR	_	259	0.487	2206	0.919	301	0.370	0
BSU16290	flgE	flagellar hook protein	_	255	0.491	2312	0.915	302	0.370	0
BSU04050	ycsF	putative nitrogen-containing heterocycle degradation enzyme	_	198	0.523	3001	0.887	303	0.370	0
BSU31650	mrpF	efflux transporter for Na+ and cholate	_	409	0.410	1	1.000	304	0.369	0
BSU09850	khtU	proton/potassium antiporter; methylglyoxal resistance	_	381	0.423	579	0.985	305	0.369	0
BSU13030	ykhA	putative acyl-CoA hydrolase	3.1.2.-	379	0.424	775	0.984	306	0.369	0
BSU13040	hmp	flavohemoglobin	_	289	0.470	1965	0.934	307	0.369	0
BSU08100	acoR	transcriptional regulator	_	139	0.563	3328	0.854	308	0.369	0
BSU33590	yvaG	putative oxidoreductase	1.-.-.-	135	0.568	3489	0.848	309	0.368	0
BSU33500	copA	copper transporter ATPase	_	388	0.419	327	0.987	310	0.367	0
BSU22750	menG	demethylmenaquinone methyltransferase	2.1.1.163	367	0.430	1132	0.974	311	0.367	0
BSU39720	iolE	2-keto-myo-inositol dehydratase	4.2.1.44	362	0.432	1513	0.972	312	0.367	0
BSU18210	yngE	putative methylcrotonoyl-CoA carboxylase	6.4.1.4	261	0.485	2312	0.915	313	0.366	0
BSU14930	ctaG	cytochrome aa(3) assembly factor	_	252	0.491	2486	0.910	314	0.366	0
BSU28370	rph	ribonuclease PH	2.7.7.56	224	0.507	2896	0.896	315	0.366	0
BSU28730	araQ	arabinose/arabinan permease	_	373	0.427	1132	0.974	316	0.365	0
BSU38280	efeU	ferrous ion permease	_	399	0.414	327	0.987	317	0.363	0
BSU23930	yqjC	putative methylmalonyl-CoA epimerase	5.1.99.1	344	0.441	1761	0.956	318	0.363	0
BSU19080	yobT	putative metal-dependent hydrolase	_	402	0.412	327	0.987	319	0.361	0
BSU35410	flgK	flagellar hook-filament junction	_	327	0.450	2896	0.896	320	0.361	1
BSU18770	cyeA	cysteine and O-acetyl serine efflux permease	_	349	0.438	1761	0.956	321	0.360	0
BSU10870	yisU	putative aminoacid related metabolite efflux transporter	_	310	0.459	1965	0.934	322	0.360	0
BSU36470	pucI	allantoin permease	_	411	0.410	327	0.987	323	0.359	0
BSU12230	yjjA	putative enzyme	_	384	0.421	1132	0.974	324	0.359	0
BSU23680	yqjZ	putative degradation enzyme (oxygenase)	_	265	0.482	2486	0.910	325	0.359	0
BSU01920	skfB	synthesis of sporulation killing factor A	_	408	0.410	579	0.985	326	0.358	0
BSU05320	ydeS	putative transcriptional regulator (TetR/AcrR family)	_	406	0.411	775	0.984	327	0.358	0
BSU15370	ylmD	conserved protein with laccase domain	_	263	0.482	2557	0.908	328	0.358	0
BSU14050	ykuE	exported metallophosphoesterase (Mn2+ and Zn2+)	3.1.-.-	415	0.409	579	0.985	329	0.357	0
BSU28150	hemC	porphobilinogen deaminase (hydroxymethylbilane synthase)	2.5.1.61	410	0.410	775	0.984	330	0.357	0
BSU08120	yfjF	putative membrane protein	_	194	0.525	3140	0.869	331	0.357	0
BSU18620	yoaI	putative 4-hydroxyphenylacetate-3-hydroxylase	1.14.14.9	416	0.408	775	0.984	332	0.356	0
BSU33710	opuBC	choline ABC transporter (choline-binding lipoprotein)	_	360	0.433	1761	0.956	333	0.356	0
BSU34880	hisA	phosphoribosylformimino-5-aminoimidazole carboxamide ribotide isomerase	5.3.1.16	317	0.454	1965	0.934	334	0.356	0
BSU35100	yvlD	putative integral inner membrane protein	_	393	0.415	2114	0.925	335	0.356	1
BSU25160	ispH	1-hydroxy-2-methyl-2-(E)-butenyl 4-diphosphate reductase	1.17.1.2	274	0.480	2557	0.908	336	0.356	0
BSU19360	odhB	2-oxoglutarate dehydrogenase complex (dihydrolipoamide transsuccinylase, E2 subunit)	2.3.1.61	275	0.479	2557	0.908	337	0.356	0
BSU04470	dctP	C4-dicarboxylate transport protein	_	196	0.524	3140	0.869	338	0.356	0
BSU09480	yhdI	putative PLP-dependent transcriptional regulator	_	144	0.560	3567	0.841	339	0.356	0
BSU33940	gapA	glyceraldehyde-3-phosphate dehydrogenase	1.2.1.12	422	0.406	579	0.985	340	0.355	0
BSU34930	hisZ	histidyl-tRNA synthetase-like component of ATP phophoribosyltransferase	2.4.2.17	423	0.406	579	0.985	341	0.354	0
BSU23430	spoVAB	stage V sporulation protein AB	_	420	0.407	775	0.984	342	0.354	0
BSU16420	cheB	methyl-accepting chemotaxis proteins (MCP)-glutamate methylesterase	3.1.1.61	295	0.466	2206	0.919	343	0.354	0
BSU15770	prkC	protein serine/threonine kinase	2.7.11.1	429	0.403	327	0.987	344	0.353	0
BSU06420	purE	N5-carboxyaminoimidazole ribonucleotide mutase	5.4.99.18	424	0.405	775	0.984	345	0.353	0
BSU32630	dadA	4-oxoproline reductase / D-amino acid dehydrogenase	1.1.1.104, 1.4.-.-	426	0.405	775	0.984	346	0.353	0
BSU40320	argI	arginase	3.5.3.1	286	0.473	2486	0.910	347	0.353	0
BSU05310	ydeR	putative efflux transporter	_	257	0.488	2896	0.896	348	0.353	0
BSU33370	yvgK	putative molybdate binding regulator	_	258	0.487	2896	0.896	349	0.352	0
BSU11250	argF	ornithine carbamoyltransferase	2.1.3.3	461	0.390	1	1.000	350	0.351	0
BSU19180	des	fatty acid desaturase	1.14.19.-	436	0.400	327	0.987	351	0.351	0
		enamine/imine deaminase paralogs
		reaction with dioxygen and oxygenation
		response to osmolarity changes
		hydroxypyruvate and related metabolism
		sulphur metabolism
		iron chelation and storage
		pyrimidine metabolism
		molybdoenzymes and purine degradation
		purine catabolism
		sporulation and germination
		translation
		methylglyoxal and related compounds metabolism
		Supplementary Table 2. Co-evolution pattern of B. subtilis amidohydrolase YwrD
		Note that the protein evolves with most of the enzymes involved in purine catabolism. Many of the 141 remaining "Y" proteins have a related activity that can be identified. Nomenclature should be modified accordingly.
