# Supplementary material for: Coping with inevitable accidents in metabolism
Source: Microb Biotechnol. 2016 Dec 29;10(1):57–72. doi: 10.1111/1751-7915.12461 (PMC5270733; doi:10.1111/1751-7915.12461)
Supplement: Supplementary file 3 — Table S3. Functional co‐evolution of YjgH in E. coli. The protein co‐evolves with RutC and YoaB. Many proteins of the 136 remaining “Y” proteins have an identified activity, showing that the nomenclature needs to be modified urgently. Furthermore those associated to oxygenase activities should perhaps be studied in priority. [file MBT2-10-57-s003.xls]

## Sheet: EcYjgH.txt
Label	Gene	Product	EC number	MCC rank	MCC	Distance rank	Distance	Rank	Correlation score	NbOrgInSynt
b4249	bdcA	c-di-GMP binding short-chain dehydrogenase (NADPH binding)	1.1.1.-	1	1.000	2437	0.949	2	0.900	30
b4063	soxR	DNA-binding transcriptional dual regulator - SoxR-reversible one-electron oxidation of its [2Fe-2S] cluster, NADPH-dependent	_	2	0.911	2663	0.945	3	0.814	5
b4187	aidB	isovaleryl-CoA dehydrogenase and DNA-binding transcriptional repressor	1.3.8.-	21	0.807	1462	0.983	4	0.779	15
b1742	ves	conserved protein of unknown function	_	8	0.852	1	1.000	5	0.766	0
b4054	tyrB	aromatic-amino-acid aminotransferase	2.6.1.42, 2.6.1.57	50	0.752	1	1.000	6	0.752	5
b3662	nepI	inosine/guanosine efflux	_	3	0.897	1779	0.960	7	0.743	0
b2475	ypfJ	zinc metalloprotease	_	16	0.821	1	1.000	8	0.739	0
b1982	amn	AMP nucleosidase	3.2.2.4	18	0.812	1019	0.990	9	0.717	0
b0916	ycaQ	putative transcriptional regulator	_	6	0.860	1779	0.960	10	0.713	0
b0284	paoC	aromatic aldehyde dehydrogenase: molybdenum cofactor-binding subunit	1.2.99.7	4	0.879	2548	0.948	11	0.710	0
b2426	ucpA	putative oxidoreductase	1.-.-.-	31	0.782	1	1.000	12	0.704	0
b4045	yjbJ	transglycosylase	_	99	0.698	1	1.000	13	0.698	5
b3160	yhbW	putative monooxygenase	1.14.-.-	36	0.774	1	1.000	14	0.696	0
b0283	paoD	molybdopterin cofactor instertase	_	12	0.838	1779	0.960	15	0.695	0
b0305	ykgD	putative DNA-binding transcriptional regulator	_	13	0.835	1779	0.960	16	0.692	0
b0285	paoB	aromatic aldehyde dehydrogenase, FAD-binding, 4Fe-4S cluster subunit	1.2.99.7	5	0.870	2807	0.940	17	0.692	0
b2916	argP	DNA binding transcriptional dual regulator / ArgP-lysine	_	15	0.828	1779	0.960	18	0.687	0
b1501	ydeP	putative oxidoreductase	1.7.-.-	9	0.848	2548	0.948	19	0.685	0
b1753	ynjA	conserved protein of unknown function	_	20	0.809	1779	0.960	20	0.671	0
b1988	nac	DNA-binding transcriptional dual regulator	_	54	0.741	1	1.000	21	0.667	0
b3521	yhjC	putative HTH-type transcriptional regulator YhjC	_	19	0.810	2246	0.955	22	0.665	0
b3588	aldB	acetaldehyde dehydrogenase	1.2.1.4	22	0.802	1779	0.960	23	0.664	0
b0191	arfB	peptidyl-tRNA hydrolase, ribosome rescue factor	3.1.1.29	43	0.758	1462	0.983	24	0.659	0
b3070	fcrA	ferric chelate reductase, NADPH-dependent	1.16.1.9	26	0.793	1779	0.960	25	0.658	0
b1057	yceJ	putative cytochrome b561, iron-regulated	_	65	0.729	1	1.000	26	0.656	0
b3503	arsC	arsenate reductase	1.20.4.1	68	0.727	1	1.000	27	0.654	0
b3528	dctA	aerobic C4-dicarboxylate transport protein	_	57	0.739	1019	0.990	28	0.652	0
b1422	ydcI	transcriptional regulator involved in response to low fluid shear forces	_	7	0.853	3212	0.922	29	0.652	0
b4205	ytfA	conserved protein of unknown function	_	44	0.757	3103	0.927	30	0.651	19
b0900	ycaN	putative transcriptional regulator (LysR-type)	_	11	0.840	3170	0.926	31	0.647	0
b4150	ampC	beta-lactamase	3.5.2.6	193	0.655	1019	0.990	32	0.642	14
b3693	dgoK	2-dehydro-3-deoxygalactonate kinase	2.7.1.58	14	0.833	3170	0.926	33	0.642	0
b3450	ugpC	sn-glycerol-3-phosphate ABC transporter - ATP binding subunit	3.6.3.20	37	0.770	1779	0.960	34	0.638	0
b4016	aceK	isocitrate dehydrogenase kinase / isocitrate dehydrogenase phosphatase	3.1.3.-, 2.7.11.5	89	0.711	2548	0.948	35	0.638	3
b1813	nudL	putative NUDIX hydrolase with low 3-phosphohydroxypyruvate phosphatase activity	_	91	0.709	892	0.998	36	0.635	0
b0347	mhpA	3-hydroxy-trans-cinnamate hydroxylase	1.14.13.127	77	0.719	1019	0.990	37	0.635	0
b2289	lrhA	DNA-binding transcriptional dual regulator LrhA	_	40	0.766	1779	0.960	38	0.635	0
b4107	yjdN	conserved protein of unknown function	_	229	0.643	1019	0.990	39	0.631	10
b1896	otsA	trehalose-6-phosphate synthase	2.4.1.15	42	0.761	1779	0.960	40	0.631	0
b2664	csiR	DNA-binding transcriptional repressor	_	41	0.762	1779	0.960	41	0.631	0
b0837	sadA	promiscuous aldose sugar dehydrogenase (PQQ-dependent)	1.1.5.-	45	0.757	1779	0.960	42	0.628	0
b1449	curA	NADPH-dependent curcumin/dihydrocurcumin reductase	_	47	0.756	1779	0.960	43	0.627	0
b4230	glfT	galactofuranose (alpha and beta; galactopyranose with lower affinity) ABC transporter - membrane subunit	3.6.3.17	274	0.625	1	1.000	44	0.625	29
b0616	citE	citrate lyase, citryl-ACP lyase beta subunit	2.8.3.10, 4.1.3.34, 4.1.3.6	102	0.694	1	1.000	45	0.625	0
b1297	puuA	glutamate-putrescine ligase	6.3.1.11	49	0.754	1779	0.960	46	0.625	0
b1970	hiuH	periplasmic 5-hydroxyisourate hydrolase	3.5.2.17	30	0.784	2807	0.940	47	0.624	0
b0124	gcd	glucose dehydrogenase	1.1.5.2	32	0.781	2807	0.940	48	0.622	0
b2681	ygaY	putative efflux transporter	_	33	0.781	2807	0.940	49	0.622	0
b1582	ynfA	putative efflux pump	_	52	0.750	1779	0.960	50	0.621	0
b0368	tauD	taurine dioxygenase	1.14.11.17	24	0.797	2932	0.930	51	0.621	0
b3431	glgX	glycogen phosphorylase-limit dextrin -1,6-glucohydrolase	3.2.1.33	112	0.689	1	1.000	52	0.620	0
b1482	osmC	stress-induced peroxiredoxin, lipoyl-dependent peroxidase	_	97	0.702	1019	0.990	53	0.619	0
b2808	gcvA	DNA-binding transcriptional dual regulator / GcvA-gly	_	27	0.792	2932	0.930	54	0.617	0
b4327	hypT	transcriptional regulator sensing hypochlorite	_	28	0.792	2932	0.930	55	0.617	0
b1897	otsB	trehalose-6-phosphate phosphatase	3.1.3.12	55	0.740	1779	0.960	56	0.614	0
b4210	ytfF	putative amino acid exporter	_	105	0.693	2807	0.940	57	0.613	28
b3905	rhaS	HTH-type transcriptional activator RhaS	_	104	0.694	1019	0.990	58	0.612	0
b2015	yeeY	putative DNA-binding transcriptional regulator	_	17	0.818	3392	0.911	59	0.611	0
b1218	chaC	putative regulatory protein of ChaA antiporter	_	10	0.848	3685	0.894	60	0.610	0
b2302	gstG	GSH-dependent disulfide bond oxidoreductase	_	51	0.752	2437	0.949	61	0.609	0
b0356	frmA	formaldehyde dehydrogenase, glutathione-dependent	1.1.1.284	64	0.733	1779	0.960	62	0.608	0
b2519	pbpC	peptidoglycan glycosyltransferase	2.4.1.129	116	0.687	1019	0.990	63	0.606	0
b2844	yqeF	putative acetyl-CoA acetyltransferase	_	100	0.696	1462	0.983	64	0.606	0
b0613	citG	triphosphoribosyl-dephospho-CoA synthase	2.4.2.52	153	0.671	1	1.000	65	0.604	0
b0608	ybdR	putative oxidoreductase, Zn-dependent and NAD(P)-binding	_	161	0.667	1	1.000	66	0.601	0
b0768	ybhD	putative DNA-binding transcriptional regulator	_	162	0.666	1	1.000	67	0.600	0
b1919	dcyD	D-cysteine desulfhydrase, PLP-dependent / 3-chloro-D-alanine dehydrochlorinase	4.5.1.2, 4.4.1.15	134	0.679	1019	0.990	68	0.599	0
b0881	clpS	specificity factor for ClpA-ClpP chaperone-protease complex	_	113	0.689	1462	0.983	69	0.599	0
b1981	shiA	shikimate/dehydroshikimate permease	_	39	0.769	2932	0.930	70	0.599	0
b3713	chrR	quinone/chromate reductase	1.6.5.2	166	0.664	1	1.000	71	0.598	0
b1111	cumR	DNA-binding transcriptional repressor ComR-Cu(I)	_	73	0.721	1779	0.960	72	0.598	0
b2301	yfcF	glutathione S-transferase	2.5.1.18	58	0.738	2437	0.949	73	0.598	0
b1339	abgR	putative DNA-binding transcriptional regulator, LYSR-type	_	157	0.670	952	0.994	74	0.596	0
b1397	paaJ	Beta-ketoadipyl-CoA thiolase	2.3.1.174, 2.3.1.16	142	0.676	1019	0.990	75	0.596	0
b3917	sbp	sulfate / thiosulfate ABC transporter - sulfate periplasmic binding protein	3.6.3.25	79	0.719	1779	0.960	76	0.596	0
b2341	fadJ	multifunctional 3-hydroxyacyl-CoA dehydrogenase / 3-hydroxybutyryl-CoA epimerase / dodecenoyl-CoA D-isomerase / enoyl-CoA hydratase	4.2.1.17, 5.1.2.3, 1.1.1.35	80	0.719	1779	0.960	77	0.596	0
b0050	apaG	conserved protein of unknown function	_	59	0.737	2548	0.948	78	0.596	0
b2604	dgcN	reductive stress controlled cell division associated diguanylate cyclase regulator	2.7.7.65	174	0.661	1	1.000	79	0.595	0
b1450	mcbR	DNA-binding transcriptional dual (McbR-colanic acid) regulator for biofilm formation	_	83	0.718	1779	0.960	80	0.595	0
b1433	ydcO	putative anion exporter	_	70	0.725	2246	0.955	81	0.595	0
b0698	kdpA	K+ transporting ATPase, KdpA subunit	3.6.3.12	152	0.673	1019	0.990	82	0.594	0
b2101	yegW	putative DNA-binding transcriptional regulator	_	180	0.659	1	1.000	83	0.593	0
b4231	glfF	galactofuranose (alpha and beta: also galactospyranose with lower affinity) ABC transporter - membrane subunit	3.6.3.17	126	0.682	2892	0.932	84	0.592	28
b2787	gudD	D-glucarate dehydratase / L-idarate epimerase	5.1.2.-, 4.2.1.40	29	0.785	3321	0.915	85	0.591	0
b3128	garD	galactarate dehydratase	4.2.1.42	48	0.755	2892	0.932	86	0.590	0
b2221	atoD	acetyl-CoA:acetoacetyl-CoA transferase, alpha subunit	2.8.3.8	192	0.655	1	1.000	87	0.589	0
b2928	yggC	putative sugar / polyol kinase	_	90	0.710	1779	0.960	88	0.589	0
b4051	qor	quinone oxidoreductase, NADPH dependent	1.6.5.5	242	0.639	1779	0.960	89	0.589	5
b0150	fhuA	outer membrane transporter for ferrichrome-iron	_	82	0.718	2246	0.955	90	0.589	0
b1850	eda	KHG/KDPG aldolase	4.1.2.14, 4.1.3.16, 4.1.1.3	69	0.725	2437	0.949	91	0.588	0
b2069	yegD	putative chaperone	_	35	0.775	3238	0.918	92	0.588	0
b4263	yjgR	putative NTPase	_	422	0.587	1	1.000	93	0.587	29
b0694	kdpE	two-component system DNA-binding response activator KdpE	_	165	0.665	1019	0.990	94	0.587	0
b3426	glpD	glycerol-3-phosphate dehydrogenase (aerobic)	1.1.5.3	200	0.652	1	1.000	95	0.586	0
b1638	pdxH	pyridoxine 5\'-phosphate oxidase	1.4.3.5	167	0.664	1019	0.990	96	0.586	0
b4015	aceA	isocitrate lyase	4.1.3.1	254	0.635	1779	0.960	97	0.585	3
b4197	ulaE	L-ribulose-5-phosphate 3-epimerase	5.1.3.22	428	0.584	1	1.000	98	0.584	15
b2309	hisJ	basic amino acids ABC transporter - periplasmic histidine binding protein	3.6.3.21	211	0.649	1	1.000	99	0.584	0
b3423	glpR	DNA-binding transcriptional repressor (GlpR-glycerol-3-phosphate)	_	207	0.649	1	1.000	100	0.584	0
b0311	betA	choline dehydrogenase	1.1.99.1	71	0.722	2548	0.948	101	0.584	0
b0882	clpA	ATP-dependent protease specificity component and chaperone; ClpA subunit of the ClpAP complex	3.4.21.92	158	0.670	1462	0.983	102	0.583	0
b1802	yeaW	2Fe-2S cluster-containing putative oxygenase subunit	_	75	0.720	2437	0.949	103	0.583	0
b4080	mdtP	multidrug efflux transport system - outer membrane subunit	_	131	0.680	3170	0.926	104	0.582	5
b2437	eutR	transcriptional activator of the eut operon	_	34	0.779	3392	0.911	105	0.582	0
b0652	gltL	glutamate / aspartate ABC transporter - ATP binding subunit	3.6.3.21	219	0.645	1	1.000	106	0.581	0
b1423	ydcJ	metalloprotein, putative enzyme	_	183	0.658	1019	0.990	107	0.581	0
b1520	yneE	putative transporter	_	184	0.658	1019	0.990	108	0.581	0
b0207	dkgB	2,5-diketo-D-gluconate reductase ; 4-nitrobenzaldehyde reductase ; methylglyoxal reductase	1.1.1.91, 1.1.1.-, 1.1.1.274	53	0.746	2932	0.930	109	0.581	0
b0476	aes	acetyl esterase	3.1.1.6	220	0.645	1	1.000	110	0.580	0
b1846	yebE	conserved inner membrane protein	_	226	0.644	1	1.000	111	0.580	0
b2128	betW	betaine ABC transporter permease subunit	_	224	0.644	1	1.000	112	0.580	0
b4046	zur	DNA-binding transcriptional repressor - Zur-Zn2+	_	159	0.670	2932	0.930	113	0.580	5
b2521	sseA	3-mercaptopyruvate:cyanide sulfurtransferase; thiosulfate sulfurtransferase	2.8.1.2, 2.8.1.1	186	0.656	1019	0.990	114	0.579	0
b2371	yfdE	putative CoA transferase	_	188	0.656	1019	0.990	115	0.579	0
b4148	sugE	transporter	_	404	0.590	1019	0.990	116	0.579	14
b2842	kduD	promiscuous 2-deoxy-D-gluconate 3-dehydrogenase	_	164	0.666	1462	0.983	117	0.579	0
b2539	hcaF	3-phenylpropionate dioxygenase, beta subunit	1.14.12.19	98	0.699	1779	0.960	118	0.579	0
b0496	ybbP	putative ABC transporter - permease subunit	_	85	0.716	2548	0.948	119	0.579	0
b1657	ydhP	putative transporter	_	74	0.720	2663	0.945	120	0.579	0
b0708	phr	deoxyribodipyrimidine photolyase	4.1.99.3	231	0.643	1	1.000	121	0.578	0
b4028	yjbG	putative exported biosynthesis enzyme	_	263	0.627	1779	0.960	122	0.578	4
b1976	mtfA	glucose-regulated peptidase; Mlc anti-repressor	_	95	0.704	2246	0.955	123	0.577	0
b0076	leuO	DNA-binding transcriptional dual activator LeuO	_	56	0.739	2892	0.932	124	0.577	0
b0857	potI	putrescine ABC transporter - permease subunit	3.6.3.31	25	0.794	3599	0.899	125	0.577	0
b3243	aaeR	quorum sensing transcriptional regulator	_	96	0.702	2246	0.955	126	0.576	0
b0581	ybdK	carboxylate-amine ligase	6.3.2.2	108	0.693	1779	0.960	127	0.575	0
b1300	puuC	gamma-glutamyl-gamma-aminobutyraldehyde dehydrogenase / succinate semialdehyde dehydrogenase	1.2.1.-	107	0.693	1779	0.960	128	0.575	0
b3523	yhjE	putative inner membrane metabolite transport protein YhjE	_	106	0.693	1779	0.960	129	0.575	0
b3942	katG	bifunctional catalase-peroxidase	1.11.1.21	179	0.659	1462	0.983	130	0.573	0
b1384	feaR	DNA-binding transcriptional activator for tynA and feaB	_	63	0.734	2892	0.932	131	0.573	0
b4479	dgoR	DNA-binding transcriptional repressor, D-galactonate binding	_	109	0.690	1779	0.960	132	0.572	0
b1841	cupA	periplasmic component of a copper transport system	_	110	0.690	1779	0.960	133	0.572	0
ECK12M_4184	phnE_1	phosphonate ABC transporter - permease subunit	3.6.3.28	294	0.620	1779	0.960	134	0.571	7
b1056	yceI	polyisoprene-binding protein; acidic stress response factor	_	214	0.646	1019	0.990	135	0.570	0
b4135	yjdC	putative transcriptional regulator	_	182	0.659	2932	0.930	136	0.570	13
b0845	ybjJ	putative transporter	_	119	0.686	1779	0.960	137	0.569	0
b2246	rhmT	putative L-rhamnonate transporter	_	117	0.687	1779	0.960	138	0.569	0
b3747	kup	potassium transporter	_	241	0.639	952	0.994	139	0.568	0
b0167	glnD	bifunctional uridylyltransferase ; uridylyl-removing enzyme	2.7.7.59	198	0.653	1462	0.983	140	0.568	0
b2068	alkA	3-methyl-adenine DNA glycosylase II	3.2.2.21	121	0.685	1779	0.960	141	0.568	0
b2902	ygfF	putative NAD(P)-binding oxidoreductase with NAD(P)-binding Rossmann-fold domain	_	94	0.706	2663	0.945	142	0.568	0
b3102	gqr	glutathionyl-hydroquinone reductase	1.8.-.-	123	0.684	1779	0.960	143	0.567	0
b3592	yibF	putative glutathione transferase-like protein YibF	_	66	0.727	2932	0.930	144	0.567	0
b0507	gcl	glyoxylate carboligase	4.1.1.47	38	0.769	3465	0.905	145	0.567	0
b0505	allA	ureidoglycolate lyase	4.3.2.3	23	0.799	3771	0.888	146	0.567	0
b0933	ssuB	aliphatic sulfonate ABC transporter - ATP binding subunit / transport of isethionate	_	124	0.683	1779	0.960	147	0.566	0
b2538	hcaE	3-phenylpropionate dioxygenase alpha subunit	1.14.12.19	130	0.680	1779	0.960	148	0.564	0
b0769	ybhH	putative PrpF family isomerase	_	92	0.709	2807	0.940	149	0.564	0
b4166	queG	epoxyqueuosine reductase	1.1.-.-	520	0.563	1	1.000	150	0.563	14
b0804	ybiX	putative enzyme of iron metabolism	_	93	0.708	2807	0.940	151	0.563	0
b3715	yieH	promiscuous PEP / 6-phosphogluconate phosphatase	3.1.3.-	72	0.722	2932	0.930	152	0.563	0
b0695	kdpD	two-component system high affinity potassium sensory histidine kinase KdpD-KdpE	_	251	0.636	1019	0.990	153	0.562	0
b2542	hcaD	3-phenylpropionate dioxygenase, ferredoxin reductase subunit	1.14.12.19	138	0.678	1779	0.960	154	0.562	0
b3337	bfd	bacterioferritin-associated ferredoxin	_	136	0.678	1779	0.960	155	0.562	0
b3053	glnE	glutamine synthetase adenylyltransferase / glutamine synthetase deadenylylating enzyme	2.7.7.42	139	0.678	1779	0.960	156	0.562	0
b2077	mdtD	carbohydrate-related substrates efflux protein	_	279	0.624	1	1.000	157	0.561	0
b1851	edd	phosphogluconate dehydratase	4.2.1.12	81	0.718	2932	0.930	158	0.560	0
b0573	cusF	copper(I) [silver(I)] ion periplasmic metallochaperone	_	78	0.719	2932	0.930	159	0.560	0
b0790	ybhP	putative phosphohydrolase of unknown function	_	265	0.627	935	0.995	160	0.559	0
b2424	cysU	sulfate / thiosulfate ABC transporter - membrane subunit	3.6.3.25	145	0.674	1779	0.960	161	0.559	0
b3755	yieP	putative transcriptional regulator	_	148	0.673	1779	0.960	162	0.558	0
b1971	msrP	periplasmic methionine sulfoxide reductase subunit (molybdopterin-binding)	_	149	0.673	1779	0.960	163	0.558	0
b4049	dusA	tRNA-dihydrouridine synthase A	_	319	0.612	2246	0.955	164	0.558	5
b4239	treC	trehalose-6-phosphate hydrolase	3.2.1.93	549	0.557	1	1.000	165	0.557	30
b2752	cysD	sulfate adenylyltransferase subunit 2	2.7.7.4	257	0.632	1019	0.990	166	0.557	0
b4068	yjcH	conserved inner membrane protein of unknown function	_	347	0.605	1779	0.960	167	0.557	5
b0591	entS	enterobactin exporter EntS-TolC	_	301	0.617	1	1.000	168	0.556	0
b3549	tag	3-methyl-adenine DNA glycosylase I	3.2.2.20	299	0.618	1	1.000	169	0.556	0
b0935	ssuD	alkanesulfonate monooxygenase subunit, FMNH2-dependent	1.14.14.5	154	0.671	1779	0.960	170	0.556	0
b2423	cysW	sulfate / thiosulfate ABC transporter - membrane subunit	3.6.3.25	137	0.678	2246	0.955	171	0.556	0
b2222	atoA	acetyl-CoA:acetoacetyl-CoA transferase, beta subunit	2.8.3.8	310	0.614	1	1.000	172	0.553	0
b4391	ettA	ADP/ATP ratio sensor and inhibitor of translation	_	266	0.627	1019	0.990	173	0.553	0
b3869	glnL	two-component system sensory histidine kinase/phosphatase GlnL/GlnG	_	253	0.636	1462	0.983	174	0.553	0
b1972	msrQ	inner membrane methionine sulfoxide reductase subunit for periplasmic proteins, haem b containing	_	127	0.682	2437	0.949	175	0.553	0
b3039	ygiD	putative dioxygenase	_	120	0.685	2548	0.948	176	0.553	0
b2751	cysN	sulfate adenylyltransferase subunit	2.7.7.4	272	0.626	1019	0.990	177	0.552	0
b1790	nimR	DNA-binding transcriptional regulator	_	163	0.666	1779	0.960	178	0.552	0
b2422	cysA	sulfate / thiosulfate ABC transporter - ATP binding subunit	3.6.3.25	151	0.673	2246	0.955	179	0.552	0
b0697	kdpB	K+ transporting ATPase, KdpB subunit	3.6.3.12	282	0.623	1019	0.990	180	0.550	0
b4101	phnG	PhnG subunit of methylphosphonate degradation complex	_	304	0.616	2663	0.945	181	0.550	10
b0838	gstB	glutathione S-transferase reducing arsenate to arsenite	_	61	0.737	3392	0.911	182	0.550	0
b0854	potF	putrescine ABC transporter - putrescine periplasmic binding protein	3.6.3.31	46	0.757	3599	0.899	183	0.550	0
b3447	ggt	gamma-glutamyltranspeptidase	2.3.2.2, 3.4.19.13	170	0.662	1779	0.960	184	0.549	0
b4069	acs	acetyl-CoA synthetase	6.2.1.1, 6.2.1.17	537	0.559	1019	0.990	185	0.548	5
b1595	ynfL	putative DNA-binding transcriptional regulator	_	173	0.661	1779	0.960	186	0.548	0
b1699	ydiS	putative flavoprotein	_	292	0.620	1019	0.990	187	0.547	0
b0419	yajO	2-carboxybenzaldehyde reductase	_	176	0.660	1779	0.960	188	0.547	0
b1602	pntB	pyridine nucleotide transhydrogenase, beta subunit	1.6.1.2	177	0.660	1779	0.960	189	0.547	0
b1799	dmlR	DNA-binding transcriptional regulator (DmlR-D/L-malate)	_	141	0.676	2437	0.949	190	0.547	0
b1033	ghrA	glyoxylate / hydroxypyruvate reductase	1.1.1.81, 1.1.1.79	140	0.676	2548	0.948	191	0.547	0
b1803	yeaX	putative oxidoreductase	1.-.-.-	181	0.659	1779	0.960	192	0.546	0
b3439	yhhW	quercetin 2,3-dioxygenase (in vitro)	1.13.11.24	302	0.617	1019	0.990	193	0.545	0
b1232	purU	formyltetrahydrofolate hydrolase	3.5.1.10	185	0.657	1779	0.960	194	0.545	0
b0208	yafC	putative DNA-binding transcriptional regulator LYSR-type	_	84	0.718	3238	0.918	195	0.545	0
b3547	yhjX	putative oxalate-formate antiporter	_	346	0.605	1	1.000	196	0.544	0
b3567	xylG	D-xylose ABC transporter - ATP binding subunit	3.6.3.17	350	0.604	1	1.000	197	0.544	0
b4212	ytfH	putative transcriptional regulator	_	621	0.543	1	1.000	198	0.543	28
b1795	yeaQ	conserved inner membrane protein associated to transglycosylase	_	353	0.603	1	1.000	199	0.543	0
b0463	acrA	multidrug efflux transport system AcrAB-TolC	_	278	0.624	1462	0.983	200	0.543	0
b3003	yghA	putative glutathionylspermidine synthase, with NAD(P)-binding Rossmann-fold domain	_	191	0.655	1779	0.960	201	0.543	0
b1394	paaG	1,2-epoxyphenylacetyl-CoA isomerase	5.3.3.18	356	0.602	1	1.000	202	0.542	0
b2948	yqgE	putative regulator	_	306	0.615	1019	0.990	203	0.542	0
b0492	ybbN	regulator of DnaK and GroEL	_	144	0.675	2663	0.945	204	0.542	0
b1650	nemA	electrophile reductase; N-ethylmaleimide reductase, FMN-linked	1.-.-.-	314	0.613	1019	0.990	205	0.541	0
b4511	entM	stimulator of EntF adenylation activity	_	199	0.653	1779	0.960	206	0.541	0
b1388	paaA	ring 1,2-phenylacetyl-CoA epoxidase alpha subunit	1.14.13.149	320	0.611	1019	0.990	207	0.540	0
b0724	sdhB	succinate dehydrogenase iron-sulfur subunit	1.3.5.1	201	0.651	1779	0.960	208	0.540	0
b0856	potH	putrescine ABC transporter - permease subunit	3.6.3.31	60	0.737	3518	0.902	209	0.540	0
b4115	adiC	l-arginine/agmatine antiporter	_	652	0.539	1	1.000	210	0.539	10
b2255	arnA	fused UDP-4-amino-4-deoxy-L-arabinose formyltransferase and UDP-glucuronic acid decarboxylase	1.1.1.305, 2.1.2.13	324	0.610	1019	0.990	211	0.539	0
b1710	btuE	glutathione/thioredoxin peroxidase	1.11.1.9, 1.11.1.16	371	0.598	1	1.000	212	0.538	0
b0846	rcdR	DNA-binding transcriptional regulator of csgD and ybiJI	_	209	0.649	1779	0.960	213	0.538	0
b4485	glfS	galactofuranose (alpha and beta, also pyranose with lower affinity) ABC transporter - ATP binding subunit	3.6.3.17	298	0.619	2892	0.932	214	0.538	27
b0832	gsiD	glutathione ABC transporter - permease subunit	_	378	0.596	1	1.000	215	0.536	0
b4176	yjeT	conserved inner membrane protein of unkown function	_	559	0.555	1462	0.983	216	0.536	14
b0385	dgcC	diguanylate cyclase	_	383	0.595	1	1.000	217	0.535	0
b1845	ptrB	protease II	3.4.21.83	338	0.607	1019	0.990	218	0.535	0
b4174	hflK	integral membrane ATP-dependent zinc metallopeptidase / HflK-HflC complex	3.4.24.-	567	0.553	1462	0.983	219	0.535	14
b0462	acrB	multidrug efflux transport system AcrAB-TolC	_	303	0.616	1462	0.983	220	0.535	0
b1012	rutA	pyrimidine oxygenase, FMN-dependent	1.14.99.-	223	0.645	1779	0.960	221	0.535	0
b1623	add	adenosine deaminase / deoxyadenosine deaminase	3.5.4.4	217	0.645	1779	0.960	222	0.535	0
b3894	fdoG	formate dehydrogenase-O, alpha subunit	1.2.1.2	115	0.687	2932	0.930	223	0.535	0
b0867	amiD	1,6-anhydro-N-acetylmuramyl-L-alanine amidase	3.5.1.28	118	0.686	2932	0.930	224	0.535	0
b2839	lysR	transcriptional activator protein (LysR-diaminopimelate)	_	62	0.736	3599	0.899	225	0.535	0
b3366	nirD	nitrite reductase [NAD(P)H] small subunit	1.7.1.4	228	0.644	1779	0.960	226	0.534	0
b0481	ybaK	Cys-tRNAPro deacylase	_	394	0.593	1	1.000	227	0.533	0
b0653	gltK	glutamate / aspartate ABC transporter - permease subunit	3.6.3.21	122	0.684	2932	0.930	228	0.533	0
b3605	lldD	L-lactate dehydrogenase	1.1.2.3	400	0.591	1	1.000	229	0.532	0
b2440	eutC	ethanolamine ammonia-lyase, beta subunit	4.3.1.7	160	0.669	2807	0.940	230	0.532	0
b1448	mnaT	L-amino acid analog N-acyltransferase	2.3.1.-	213	0.648	2246	0.955	231	0.531	0
b4112	basS	two component regulatory system sensory histidine kinase of the BasS-BasR TCS	_	384	0.594	2663	0.945	232	0.531	10
b0064	araC	DNA-binding transcriptional dual regulator (AraC-Arabinose)	_	411	0.589	1	1.000	233	0.530	0
b1539	ydfG	3-hydroxy acid dehydrogenase, NADP-dependent / malonic semialdehyde reductase	1.1.1.298, 1.1.1.276	408	0.589	1	1.000	234	0.530	0
b0482	ybaP	conserved protein of unknown function	_	361	0.600	1019	0.990	235	0.530	0
b4410	ecnA	entericidin A, antidote to lipoprotein entericidin B	_	317	0.613	2932	0.930	236	0.530	11
b0696	kdpC	K+ transporting ATPase, KdpC subunit	3.6.3.12	366	0.599	1019	0.990	237	0.529	0
b3204	ptsN	phosphotransferase system enzyme IIA, regulation of potassium transport	_	330	0.609	1462	0.983	238	0.529	0
b3336	bfr	bacterioferritin	_	222	0.645	2246	0.955	239	0.529	0
b3404	envZ	two-component system sensory histidine kinase EnvZ	_	135	0.679	2932	0.930	240	0.529	0
b0917	ycaR	conserved protein involved in KDO-lipid A biosynthesis	_	339	0.606	1462	0.983	241	0.527	0
b0546	ybcM	prophage DPL12; putative DNA-binding transcriptional regulator	_	341	0.606	1462	0.983	242	0.527	0
b2154	frmC	S-formylglutathione hydrolase / S-lactoylglutathione hydrolase	3.1.2.6, 3.1.2.12	204	0.651	2437	0.949	243	0.527	0
b0947	amdX	amidoxime reductase; molybdoenzyme involved in purine analog detoxification, 2Fe-2S cluster	1.18.-.-	205	0.650	2437	0.949	244	0.527	0
b1301	puuB	gamma-glutamylputrescine oxidase	_	379	0.596	1019	0.990	245	0.526	0
b1390	paaC	ring 1,2-phenylacetyl-CoA epoxidase beta subunit	1.14.13.149	376	0.596	1019	0.990	246	0.526	0
b3823	rhtC	threonine exporter	_	347	0.605	1462	0.983	247	0.526	0
b3499	rlmJ	23S rRNA m(6)A2030 methyltransferase	_	143	0.675	2932	0.930	248	0.526	0
b3532	bcsB	cellulose synthase and translocator subunit	_	240	0.639	2246	0.955	249	0.525	0
b2436	hemF	coproporphyrinogen III oxidase	1.3.3.3	212	0.648	2437	0.949	250	0.525	0
b0252	yafZ	prophage CP4-6; conserved protein of unknown function	_	397	0.592	1006	0.991	251	0.524	0
b2685	emrA	multidrug efflux transport system - membrane fusion protein	_	390	0.594	1019	0.990	252	0.524	0
b4211	qorB	NADPH:quinone oxidoreductase	1.6.5.2	679	0.534	1019	0.990	253	0.524	28
b1389	paaB	ring 1,2-phenylacetyl-CoA epoxidase regulatory subunit	1.14.13.149	396	0.592	1019	0.990	254	0.523	0
b4117	adiA	arginine decarboxylase, degradative	4.1.1.19	491	0.568	1779	0.960	255	0.523	9
b2578	eamB	cysteine/O-acetyl-L-serine efflux protein	_	203	0.651	2663	0.945	256	0.523	0
b1635	gstA	glutathione S-transferase	2.5.1.18	156	0.671	2932	0.930	257	0.523	0
b3824	rhtB	homoserine, homoserine lactone and S-methyl-methionine efflux pump	_	155	0.671	2932	0.930	258	0.523	0
b0494	tesA	multifunctional acyl-CoA thioesterase I ; protease I ; lysophospholipase L1	3.1.2.14, 3.1.1.5, 3.1.2.2	439	0.580	1	1.000	259	0.522	0
b0720	gltA	citrate synthase	2.3.3.1	398	0.592	1019	0.990	260	0.522	0
b2789	gudP	glucarate permease	_	259	0.629	1779	0.960	261	0.522	0
b1011	rutB	ureidoacrylate amidohydrolase	3.5.1.-	206	0.650	2663	0.945	262	0.522	0
b1649	nemR	DNA-binding transcriptional repressor / NemR-N-ethylmaleimide	_	364	0.599	1462	0.983	263	0.521	0
b1706	ydiU	conserved protein of unknown function	_	260	0.629	1779	0.960	264	0.521	0
b0286	paoA	periplasmic aromatic aldehyde oxidoreductase, 2*2Fe-2S subunit	1.2.99.7	224	0.644	2548	0.948	265	0.521	0
b2410	yfeH	putative osmotic pressure-regulated transporter	_	210	0.649	2663	0.945	266	0.521	0
b3830	ysgA	putative hydrolase	_	409	0.589	1019	0.990	267	0.520	0
b0912	ihfB	integration host factor (IHF) beta subunit	_	370	0.598	1462	0.983	268	0.520	0
b1010	rutC	3-aminoacrylate enamine/imine deaminase	_	196	0.654	2807	0.940	269	0.520	0
b2212	alkB	alpha-ketoglutarate- and Fe(II)-dependent dioxygenase ; repair system for alkylated DNA and RNA	1.14.11.33	416	0.588	1019	0.990	270	0.519	0
b4568	ytjA	putative membrane protein of unknown function	_	238	0.640	2437	0.949	271	0.519	0
b0801	ybiC	putative dehydrogenase	1.1.1.-	233	0.642	2548	0.948	272	0.519	0
b3010	yqhC	DNA-binding transcriptional activator sensing aldehydes	_	215	0.646	2663	0.945	273	0.519	0
b0875	aqpZ	aquaporin Z	_	419	0.587	1019	0.990	274	0.518	0
b4102	phnF	putative transcriptional regulator	_	525	0.562	1779	0.960	275	0.518	10
b2178	yejB	microcin C transporter - permease subunit	_	76	0.720	3685	0.894	276	0.518	0
b1190	dadX	alanine racemase, PLP-binding	5.1.1.1	464	0.574	1	1.000	277	0.517	0
b2076	mdtC	multidrug efflux transport system - membrane subunit	_	463	0.574	1	1.000	278	0.517	0
b3641	slmA	cell division inhibitor, nucleoid occlusion factor	_	462	0.574	1	1.000	279	0.517	0
b0429	cyoD	cytochrome bo terminal oxidase subunit IV	1.10.3.10	425	0.585	1019	0.990	280	0.517	0
b3610	grxC	glutaredoxin 3	_	385	0.594	1462	0.983	281	0.517	0
b0325	yahK	promiscuous aldehyde reductase, Zn-dependent and NADP-binding	_	277	0.624	1779	0.960	282	0.517	0
b3833	ubiE	bifunctional 2-octaprenyl-6-methoxy-1,4-benzoquinone methylase and S-adenosylmethionine:2-DMK methyltransferase	2.1.1.163, 2.1.1.201	471	0.573	1	1.000	283	0.516	0
b0885	aat	leucyl, phenylalanyl-tRNA-protein transferase	2.3.2.6	391	0.593	1462	0.983	284	0.516	0
b2587	kgtP	alpha-ketoglutarate permease	_	132	0.680	3238	0.918	285	0.516	0
b4293	fecI	RNA polymerase sigma 19 factor	_	286	0.622	1779	0.960	286	0.515	0
b1648	ydhL	conserved protein of unknown function	_	133	0.679	3238	0.918	287	0.515	0
b1328	pgrR	regulator of peptidoglycan recycling	_	111	0.689	3392	0.911	288	0.515	0
b2177	yejA	microcin C transporter - periplasmic binding protein	_	86	0.716	3685	0.894	289	0.515	0
b1049	mdoH	membrane glycosyltransferase; synthesis of membrane-derived oligosaccharide	_	178	0.660	2932	0.930	290	0.514	0
b3081	fadH	2,4-dienoyl-CoA reductase	1.3.1.34	483	0.570	1	1.000	291	0.513	0
b3094	exuR	transcriptional regulator (ExuR-d-galacturonate)	_	246	0.638	2663	0.945	292	0.513	0
b0508	hyi	hydroxypyruvate isomerase	5.3.1.22	226	0.644	2807	0.940	293	0.513	0
b1781	yeaE	methylglyoxal reductase	1.1.1.-	101	0.696	3465	0.905	294	0.513	0
b3956	ppc	phosphoenolpyruvate carboxylase	4.1.1.31	489	0.569	1	1.000	295	0.512	0
b3811	xerC	site-specific tyrosine recombinase subunit	_	488	0.569	1	1.000	296	0.512	0
b0123	cueO	multicopper oxidase (laccase); 2,3-dihydroxybenzoate:oxygen oxidoreductase	1.16.3.-, 1.16.3.1	443	0.580	1019	0.990	297	0.512	0
b1062	pyrC	dihydroorotase	3.5.2.3	276	0.624	2246	0.955	298	0.512	0
b0516	allC	allantoate amidohydrolase monomer	3.5.3.9	248	0.637	2663	0.945	299	0.512	0
b0813	rhtA	threonine and homoserine exporter	_	252	0.636	2663	0.945	300	0.512	0
b0855	potG	putrescine ABC transporter - ATP binding subunit	3.6.3.31	146	0.674	3238	0.918	301	0.512	0
b0006	yaaA	protein that reduces intracellular iron levels under peroxide stress	_	494	0.568	1	1.000	302	0.511	0
b0187	yaeR	putative lyase	_	495	0.568	1	1.000	303	0.511	0
b3507	dctR	putative DNA-binding transcriptional regulator	_	492	0.568	1	1.000	304	0.511	0
b1080	flgI	flagellar P-ring protein FlgI	_	187	0.656	2932	0.930	305	0.511	0
b0610	rnk	regulator of nucleoside diphosphate kinase	_	150	0.673	3238	0.918	306	0.511	0
b0054	lptD	outer membrane LPS assembly complex subunit	_	498	0.567	1	1.000	307	0.510	0
b1827	kdgR	DNA-binding transcriptional repressor	_	484	0.570	892	0.998	308	0.510	0
b2762	cysH	3\'-phospho-adenylylsulfate reductase	1.8.4.8	449	0.578	1019	0.990	309	0.510	0
b0495	ybbA	putative ABC transporter - ATP binding subunit	_	305	0.615	1779	0.960	310	0.510	0
b1406	ydbC	putative oxidoreductase, NAD(P)-binding	_	235	0.641	2807	0.940	311	0.510	0
b1067	yceH	conserved protein of unknown function	_	236	0.641	2807	0.940	312	0.510	0
b0384	psiF	phosphate starvation inducible exported protein	_	234	0.641	2807	0.940	313	0.510	0
b1644	ydhJ	undecaprenyl pyrophosphate phosphatase	_	125	0.683	3392	0.911	314	0.510	0
b4124	dcuR	two-component system DNA-binding transcriptional activator DcuR	_	844	0.509	1	1.000	315	0.509	9
b3553	ghrB	2-ketogluconate reductase ; hydroxypyruvate/glyoxylate reductase	1.1.1.81, 1.1.1.79, 1.1.1.215	454	0.577	1019	0.990	316	0.509	0
b4149	blc	lipocalin, outer membrane lipoprotein	_	711	0.527	1462	0.983	317	0.509	14
b1705	ydiE	hemin uptake protein	_	175	0.660	3170	0.926	318	0.509	0
b2129	betX	betaine ABC transporter ATP-binding subunit	_	513	0.564	1	1.000	319	0.508	0
b1609	rstB	two-component regulatory system RstA/RstB - sensory histidine kinase subunit	_	258	0.631	2663	0.945	320	0.508	0
b0805	fiu	TonB-dependent ferric iron transporter - outer membrane component	_	243	0.638	2807	0.940	321	0.508	0
b4189	bsmA	conserved hypothetical protein	_	776	0.517	1019	0.990	322	0.507	15
b1009	rutD	putative 3-aminoacrylate hydrolase	_	434	0.583	1462	0.983	323	0.507	0
b4352	zinU	P-loop guanosine triphosphatase-dependent zinc chaperone	_	321	0.611	1779	0.960	324	0.507	0
b0723	sdhA	succinate dehydrogenase flavoprotein subunit	1.3.5.1	322	0.611	1779	0.960	325	0.507	0
b4376	osmY	hyperosmotically inducible periplasmic protein	_	270	0.626	2437	0.949	326	0.507	0
b2421	cysM	cysteine synthase B ; L-cysteine desulfhydrase	2.5.1.47, 4.4.1.1	269	0.626	2437	0.949	327	0.507	0
b2560	pgpC	phosphatidylglycerophosphatase C	3.1.3.27	202	0.651	2932	0.930	328	0.507	0
b4097	phnK	putative carbon-phosphorous lyase or transporter subunit	_	189	0.655	3855	0.879	329	0.507	10
b0932	pepN	aminopeptidase N	3.4.11.-	522	0.562	1	1.000	330	0.506	0
b0572	cusC	copper(I)-silver(I) ion efflux transporter outer membrane subunit	_	466	0.574	1019	0.990	331	0.506	0
b2513	yfgM	ancillary subunit of the Sec translocon	_	325	0.610	1779	0.960	332	0.506	0
b3026	qseC	two component system sensory histidine kinase (QseC - epinephrine/norepinephrine)	_	208	0.649	2932	0.930	333	0.506	0
b0330	prpR	DNA-binding transcriptional dual regulator PrpR-2-methylcitrate	_	147	0.674	3344	0.913	334	0.506	0
b2179	yejE	microcin C transporter - permease subunit	_	67	0.727	3855	0.879	335	0.506	0
b0889	lrp	DNA-binding transcriptional dual regulator Lrp	_	281	0.623	2437	0.949	336	0.505	0
b2245	rhmA	2-keto-3-deoxy-L-rhamnonate aldolase	4.1.2.-	114	0.688	3518	0.902	337	0.505	0
b1084	rne	ribonuclease E	3.1.26.12	446	0.580	1462	0.983	338	0.504	0
b0654	gltJ	glutamate / aspartate ABC transporter - permease subunit	3.6.3.21	332	0.608	1779	0.960	339	0.504	0
b1059	solA	N-methyltryptophan oxidase	1.5.3.2	267	0.627	2663	0.945	340	0.504	0
b1223	narK	nitrate:nitrite antiporter	_	197	0.653	3170	0.926	341	0.504	0
b1442	ydcU	ABC transporter of unknown function - permease subunit	_	482	0.570	1019	0.990	342	0.503	0
b1087	yceF	conserved regulator of septum formation	_	313	0.614	2246	0.955	343	0.503	0
b3002	yqhA	conserved inner membrane protein	_	343	0.605	1779	0.960	344	0.502	0
b3868	glnG	two-component system DNA-binding transcriptional dual regulator GlnL/GlnG	_	318	0.612	2246	0.955	345	0.502	0
b2211	yojI	multidrug transporter ABC family - fused permease and ATP-binding subunits	_	88	0.712	3783	0.885	346	0.502	0
b1882	cheY	response regulator for chemotactic signal transduction	_	457	0.576	1462	0.983	347	0.501	0
b3019	parC	DNA topoisomerase IV subunit A	5.99.1.-	230	0.643	2932	0.930	348	0.501	0
b2239	glpQ	periplasmic glycerophosphoryl diester phosphodiesterase	3.1.4.46	554	0.556	1	1.000	349	0.500	0
b2520	yfhM	lipoprotein of unknown function	_	499	0.567	1019	0.990	350	0.500	0
b2660	lhgO	L-2-hydroxyglutarate oxidase	1.1.3.15	503	0.567	1019	0.990	351	0.500	0
b1646	sodC	superoxide dismutase (Cu-Zn)	1.15.1.1	354	0.603	1779	0.960	352	0.500	0
b4044	dinF	efflux transporter (MATE family)	_	922	0.499	1	1.000	353	0.499	5
b2689	yqaA	conserved inner membrane protein of unknown function	_	467	0.573	1462	0.983	354	0.499	0
b3929	rraA	ribonuclease E inhibitor protein	_	356	0.602	1779	0.960	355	0.499	0
b2131	betZ	betaine ABC transporter periplasmic subunit	_	289	0.621	2663	0.945	356	0.499	0
b3232	zapE	putative enzyme with nucleoside triphosphate hydrolase domain	_	237	0.640	2932	0.930	357	0.499	0
b2180	yejF	microcin C transporter - ATP binding subunit	_	103	0.694	3685	0.894	358	0.499	0
b0742	ybgF	periplasmic subunit of the TolQRA transport system	_	566	0.554	1	1.000	359	0.498	0
b4145	yjeJ	conserved protein of unknown function	_	930	0.498	1	1.000	360	0.498	13
b3005	exbD	TonB-gated outer membrane transporter - gating inner membrane protein	_	474	0.573	1462	0.983	361	0.498	0
b3029	ygiN	quinol monooxygenase monomer	_	336	0.607	2246	0.955	362	0.498	0
b3834	ubiJ	involved in ubiquinone biosynthesis	_	297	0.620	2663	0.945	363	0.498	0
b1008	rutE	malonic semialdehyde reductase	1.1.1.298	243	0.638	2932	0.930	364	0.498	0
b2701	mltB	membrane-bound lytic murein transglycosylase B	3.2.1.-	218	0.645	3170	0.926	365	0.498	0
b0789	clsB	cardiolipin synthase 2	2.7.8.-	168	0.664	3344	0.913	366	0.498	0
b0571	cusR	two-component system DNA binding response activator CusR-Pasp	_	521	0.563	1019	0.990	367	0.497	0
b1007	rutF	flavin:NADH reductase	_	365	0.599	1779	0.960	368	0.497	0
b4062	soxS	DNA-binding transcriptional dual regulator for superoxide response SoxS	_	645	0.540	1779	0.960	369	0.497	5
b1877	yecT	putative protein of unknown function	_	342	0.606	2246	0.955	370	0.497	0
b0479	fsr	efflux transporter	_	524	0.562	1019	0.990	371	0.496	0
b2873	hyuA	phenylhydantoinase monomer	3.5.2.-	369	0.598	1779	0.960	372	0.496	0
b3208	mtgA	biosynthetic peptidoglycan transglycosylase	2.4.1.129	308	0.614	2548	0.948	373	0.496	0
b0353	mhpT	3-hydroxyphenylpropionate / 3-hydroxycinnamate:H+ symporter	_	250	0.637	2932	0.930	374	0.496	0
b2463	maeB	malate dehydrogenase, malic enzyme	1.1.1.40	583	0.550	1	1.000	375	0.495	0
b1530	marR	DNA-binding transcriptional repressor - Cu(II) sensitive	_	584	0.550	1	1.000	376	0.495	0
b1257	yciE	putative enzyme subunit	_	530	0.561	1019	0.990	377	0.495	0
b3961	oxyR	oxidative and nitrosative stress transcriptional dual regulator	_	373	0.597	1779	0.960	378	0.495	0
b2923	argO	L-arginine exporter	_	372	0.598	1779	0.960	379	0.495	0
b1256	ompW	outer membrane hydrophobic porin	_	255	0.635	2932	0.930	380	0.495	0
b1809	yoaB	putative detoxification enamine/imine deaminase	_	129	0.681	3599	0.899	381	0.495	0
b0797	rhlE	ATP-dependent RNA helicase	_	535	0.559	1019	0.990	382	0.494	0
b0324	yahJ	putative exported deaminase / amidohydrolase	3.5.-.-	377	0.596	1779	0.960	383	0.494	0
b3438	gntR	DNA-binding transcriptional repressor - GntR-gluconate	_	171	0.662	3392	0.911	384	0.494	0
b3001	yghZ	L-glyceraldehyde 3-phosphate reductase / methylglyoxal reductase	1.1.1.-	382	0.595	1779	0.960	385	0.493	0
b4367	fhuF	hydroxamate siderophore iron reductase	_	189	0.655	3321	0.915	386	0.493	0
b0586	entF	enterobactin synthase multienzyme complex, component F / aryl carrier protein / serine activating enzyme	_	607	0.546	1	1.000	387	0.492	0
b1216	chaA	K+ / Na+:H+ antiporter	_	602	0.547	1	1.000	388	0.492	0
b1276	acnA	aconitate hydratase	4.2.1.3	544	0.557	1019	0.990	389	0.492	0
b4269	yjgB	alcohol dehydrogenase, Zn-dependent and NAD(P)-binding	1.-.-.-, 1.1.1.21	647	0.539	2246	0.955	390	0.492	10
b4065	yjcE	putative transporter	_	903	0.501	1019	0.990	391	0.491	5
b3093	exuT	hexuronate transporter	_	333	0.608	2548	0.948	392	0.491	0
b1379	hslJ	sulfur metabolism-related heat shock lipoprotein	_	556	0.555	1019	0.990	393	0.490	0
b3880	squS	sulphoquinovose isomerase, mannose isomerase moonlighting activity	5.3.1.-	401	0.591	1779	0.960	394	0.490	0
b4396	rob	DNA-binding transcriptional activator, oriC-binding (AraC family)	_	261	0.628	2932	0.930	395	0.490	0
b2700	pncC	NMN amidohydrolase	3.5.1.42	563	0.554	1019	0.990	396	0.489	0
b1298	puuD	gamma-glutamyl-gamma-aminobutyrate hydrolase	3.5.1.94	624	0.543	1	1.000	397	0.488	0
b1296	puuP	putrescine permease	_	571	0.553	1019	0.990	398	0.488	0
b3867	hemN	oxygen-independent coproporphyrinogen III dehydrogenase	1.3.99.22	572	0.552	1019	0.990	399	0.488	0
b3195	mlaF	phospholipid ABC transporter ATP-binding subunit	_	529	0.561	1462	0.983	400	0.488	0
b1189	dadA	D-amino-acid:acceptor oxidoreductase (deaminating)	1.4.99.1	412	0.589	1779	0.960	401	0.488	0
b1013	rutR	DNA-binding transcriptional dual regulator RutR-uracil	_	412	0.589	1779	0.960	402	0.488	0
b1006	rutG	pyrimidine permease	_	337	0.607	2663	0.945	403	0.488	0
b2441	eutB	ethanolamine ammonia-lyase, alpha subunit	4.3.1.7	312	0.614	2807	0.940	404	0.488	0
b2947	gshB	glutathione synthetase	6.3.2.3	268	0.627	2932	0.930	405	0.488	0
b4227	glfQ	galactofuranose (alpha and beta forms; galactopyranose with lower affinity) ABC transporter-periplasmic binding protein	3.6.3.-, 3.6.3.17	309	0.614	3718	0.891	406	0.488	27
b4477	dgoA	2-dehydro-3-deoxy-6-phosphogalactonate aldolase	4.1.2.21	638	0.541	1	1.000	407	0.487	0
b2977	glcG	conserved hypothetical protein	_	389	0.594	2246	0.955	408	0.487	0
b1916	sdiA	DNA-binding transcriptional quorum-sensing dual regulator [SdiA-1-octanoyl-rac-glycerol (OCL)]/AHL	_	273	0.625	2932	0.930	409	0.487	0
b1695	ydiO	putative acyl-CoA dehydrogenase	_	588	0.549	1019	0.990	410	0.485	0
b4019	metH	cobalamin-dependent methionine synthase	2.1.1.13	955	0.494	1019	0.990	411	0.485	3
b3924	fpr	anaerobic flavodoxin NADP+ reductase	1.18.1.2	285	0.622	2932	0.930	412	0.485	0
b0831	gsiC	glutathione ABC transporter permease subunit	_	658	0.538	1	1.000	413	0.484	0
b1540	rspR	transcriptional repressor of rspAB	_	662	0.537	1	1.000	414	0.484	0
b2795	ygdH	conserved protein of unknown function	_	613	0.545	952	0.994	415	0.484	0
b0447	decR	transcriptional regulator controlling cysteine excess (DecR-cysteine)	_	288	0.621	2932	0.930	416	0.484	0
b0428	cyoE	heme O synthase	2.5.1.-	601	0.547	1019	0.990	417	0.483	0
b2737	ygbK	putative catabolic enzyme	_	375	0.597	2437	0.949	418	0.483	0
b1145	cohE	e14 prophage; putative repressor protein	_	666	0.535	1	1.000	419	0.482	0
b0153	fhuB	iron (III) hydroxamate ABC transporter permease subunit	_	437	0.581	1779	0.960	420	0.482	0
b1620	malI	DNA-binding transcriptional repressor MalI	_	195	0.654	3465	0.905	421	0.482	0
b2830	rppH	RNA pyrophosphohydrolase	3.6.1.-	677	0.534	1	1.000	422	0.481	0
b0872	hcr	NADH oxidoreductase hcr	1.-.-.-	440	0.580	1779	0.960	423	0.481	0
b3552	yiaD	outer membrane lipoprotein of unknown function	_	443	0.580	1779	0.960	424	0.481	0
b3616	tdh	L-threonine 3-dehydrogenase	1.1.1.103	618	0.544	1019	0.990	425	0.480	0
b0452	tesB	acyl-CoA thioesterase II	3.1.2.20	448	0.579	1779	0.960	426	0.480	0
b0068	tbpA	thiamin ABC transporter periplasmic binding protein	_	427	0.584	2246	0.955	427	0.480	0
b1464	yddE	putative conserved enzyme	_	426	0.585	2246	0.955	428	0.480	0
b1957	yodC	hypothetical protein	_	232	0.642	3392	0.911	429	0.480	0
b0036	caiD	crotonobetainyl-CoA hydratase	4.2.1.-	451	0.578	1779	0.960	430	0.479	0
b2390	ypeC	putative exported protein possibly involved in cell wall metabolism	_	287	0.621	3170	0.926	431	0.479	0
b1816	yoaE	putative inner membrane protein of unknown function	_	245	0.638	3344	0.913	432	0.479	0
b3524	yhjG	uncharacterized protein YhjG	_	87	0.712	3957	0.865	433	0.479	0
b2678	proW	glycine betaine / proline betaine ABC transporter - permease subunit	_	705	0.530	1	1.000	434	0.477	0
b3861	yihF	conserved protein of unknown function	_	702	0.530	1	1.000	435	0.477	0
b0008	talB	transaldolase B	2.2.1.2	460	0.575	1779	0.960	436	0.477	0
b1440	ydcS	ABC transporter - periplasmic binding subunit	_	436	0.582	2246	0.955	437	0.477	0
b3711	yidZ	putative transcriptional regulator (LysR-type, nitric oxide resistance)	_	239	0.640	3426	0.910	438	0.477	0
b1343	dbpA	ATP-dependent RNA helicase, specific for 23S rRNA hairpin 92	3.6.4.13	194	0.654	3551	0.900	439	0.477	0
b0830	gsiB	glutathione ABC transporter substrate periplasmic binding subunit	_	646	0.540	1019	0.990	440	0.476	0
b4251	bdcR	transcriptional repressor for biofilm dispersal	_	778	0.517	1779	0.960	441	0.476	30
b4220	tamA	outer membrane protein of archebacterial type-secretion system	_	697	0.530	2548	0.948	442	0.476	29
b1451	yncD	TonB-dependent receptor/transporter component	_	414	0.588	2548	0.948	443	0.476	0
b3437	gntK	D-gluconate kinase, thermostable	2.7.1.12	367	0.599	2807	0.940	444	0.476	0
b0726	sucA	2-oxoglutarate decarboxylase, thiamine-requiring E1 subunit	1.2.4.2	653	0.539	1019	0.990	445	0.475	0
b4546	ypeB	conserved protein of unknown function	_	656	0.538	1019	0.990	446	0.475	0
b0754	aroG	2-dehydro-3-deoxyphosphoheptonate aldolase	2.5.1.54	470	0.573	1779	0.960	447	0.475	0
b2347	yfdC	putative inner membrane protein	_	307	0.615	3103	0.927	448	0.475	0
b1900	araG	L-arabinose ABC transporter - ATP binding subunit	3.6.3.17	221	0.645	3465	0.905	449	0.475	0
b2677	proV	glycine betaine / proline betaine ABC transporter - ATP binding subunit	3.6.3.32	714	0.527	1	1.000	450	0.474	0
b1959	yedA	amino acid exporter for phenylalanine, threonine	_	722	0.526	1	1.000	451	0.474	0
b0335	prpE	propionyl-CoA synthetase	6.2.1.17	610	0.546	1462	0.983	452	0.474	0
b3226	nanR	DNA-binding transcriptional dual regulator / NanR-N-acetylneuraminic acid	_	478	0.571	1779	0.960	453	0.474	0
b2898	ygfZ	folate-binding regulator enzyme involved in Fe-S enzymes maintenance	_	475	0.572	1779	0.960	454	0.474	0
b0212	gloB	glyoxalase II	3.1.2.6	452	0.577	2246	0.955	455	0.474	0
b3098	yqjD	ribosome-associated membrane protein	_	420	0.587	2548	0.948	456	0.474	0
b2736	ygbJ	putative dehydrogenase, with NAD(P)-binding Rossmann-fold domain	_	316	0.613	3103	0.927	457	0.474	0
b4100	phnH	PhnH subunit of methylphosphonate degradation complex	_	315	0.613	3855	0.879	458	0.474	10
b1222	narX	two-component system sensory histidine kinase / phosphatase (NarX/NarL)	_	727	0.525	1	1.000	459	0.473	0
b0592	fepB	ferric enterobactin ABC transporter-periplasmic binding protein	3.6.3.34	725	0.525	1	1.000	460	0.473	0
b3206	npr	HPr-like phosphotranferase, substrate of Enzyme I	_	617	0.544	1462	0.983	461	0.473	0
b1581	rspA	bifunctional D-altronate/D-mannonate dehydratase	4.2.1.7, 4.2.1.8	481	0.571	1779	0.960	462	0.473	0
b1128	kgoA	ribosome protein L16 arginine 81 hydroxylase / 2-ketoglutarate oxygenase	_	418	0.588	2663	0.945	463	0.473	0
b1258	yciF	putative enzyme	_	280	0.623	3238	0.918	464	0.473	0
b0714	nei	endonuclease VIII	4.2.99.18	485	0.569	1779	0.960	465	0.472	0
b0960	yccS	putative efflux transporter	_	458	0.575	2246	0.955	466	0.472	0
b3551	bisC	biotin sulfoxide reductase / free methionine-(S)-sulfoxide reductase	1.8.4.13, 1.-.-.-	323	0.611	3103	0.927	467	0.472	0
b4098	phnJ	carbon-phosphorous lyase	4.7.1.1	326	0.610	3855	0.879	468	0.472	10
b1046	clsC	cardiolipin synthase 3	_	128	0.681	3878	0.878	469	0.472	0
b1408	ynbA	putative inner membrane enzyme	_	744	0.523	1	1.000	470	0.471	0
b3042	yqiC	conserved protein of unknown function	_	683	0.534	1019	0.990	471	0.471	0
b2536	hcaT	transporter of the MFS family	_	628	0.542	1462	0.983	472	0.471	0
b3893	fdoH	formate dehydrogenase-O, beta subunit	_	263	0.627	3344	0.913	473	0.471	0
b4096	phnL	subunit of methylphosphonate degradation complex	_	327	0.610	3855	0.879	474	0.471	10
b0435	bolA	DNA-binding transcriptional dual regulator controlling the switch from planktonic to sessile lifestyle	_	634	0.541	1462	0.983	475	0.470	0
b2182	bcr	multidrug efflux transporter	_	497	0.567	1779	0.960	476	0.470	0
b1077	flgF	flagellar basal-body rod protein FlgF	_	328	0.609	3170	0.926	477	0.470	0
b1418	cybB	cytochrome b561	_	329	0.609	3170	0.926	478	0.470	0
b3500	gor	glutathione reductase (NADPH)	1.8.1.7	754	0.521	1	1.000	479	0.469	0
b1271	yciK	putative oxidoreductase	1.-.-.-	695	0.531	1019	0.990	480	0.469	0
b1805	fadD	fatty acyl-CoA synthetase	6.2.1.3	696	0.531	1019	0.990	481	0.469	0
b2976	glcB	malate synthase G	2.3.3.9	510	0.565	1779	0.960	482	0.469	0
b0713	ybgL	putative nitrogen-containing compound degradation enzyme	_	509	0.565	1779	0.960	483	0.469	0
b0431	cyoB	cytochrome bo terminal oxidase subunit I	1.10.3.10	507	0.566	1779	0.960	484	0.469	0
b0871	poxB	pyruvate oxidase	1.2.5.1	508	0.566	1779	0.960	485	0.469	0
b2247	rhmD	L-rhamnonate dehydratase	4.2.1.90	511	0.565	1779	0.960	486	0.469	0
b0515	allE	S-ureidoglycine aminohydrolase	3.5.3.-	406	0.589	2807	0.940	487	0.469	0
b4468	glcE	glycolate oxidase / glycolate oxidase, putative FAD-binding subunit	1.1.99.14	275	0.624	3344	0.913	488	0.469	0
b4099	phnI	subunit of methylphosphonate degradation complex; purine nucleoside triphosphate nucleosidase	_	340	0.606	3855	0.879	489	0.469	10
b1867	yecD	putative hydrolase	_	762	0.520	1	1.000	490	0.468	0
b0791	ybhQ	putative inner membrane protein	_	761	0.520	1	1.000	491	0.468	0
b1099	holB	DNA polymerase III, delta-prime subunit	2.7.7.7	698	0.530	1019	0.990	492	0.468	0
b0065	yabI	conserved inner membrane protein	_	416	0.588	2807	0.940	493	0.468	0
b4035	malK	maltose ABC transporter - ATP binding subunit	3.6.3.19	424	0.586	3685	0.894	494	0.468	5
b1974	yodB	putative cytochrome	_	729	0.525	952	0.994	495	0.467	0
b3396	mrcA	penicillin-binding protein 1A / peptidoglycan D,D-transpeptidase / peptidoglycan glycosyltransferase / peptidoglycan synthetase	3.4.-.-, 2.4.1.129	663	0.537	1462	0.983	496	0.467	0
b2605	yfiB	outer membrane regulator lipoprotein	_	665	0.537	1462	0.983	497	0.467	0
b0721	sdhC	succinate dehydrogenase membrane b-556 subunit	1.3.5.1	518	0.564	1779	0.960	498	0.467	0
b0584	fepA	ferric enterobactin transport system outer membrane subunit	_	450	0.578	2548	0.948	499	0.467	0
b0511	ybbW	allantoin permease	_	420	0.587	2807	0.940	500	0.467	0
b0378	yaiW	lipoprotein required for swarming	_	367	0.599	2932	0.930	501	0.467	0
		enamine/imine deaminase paralogs
		reaction with dioxygen and oxygenation
		response to osmolarity changes
		hydroxypyruvate and related metabolism
		sulphur metabolism
		iron chelation and storage
		pyrimidine metabolism
		molybdoenzymes
		purine catabolism
		PLP-containing enzymes
		translation
		methylglyoxal and related compounds metabolism
		stress related activity
		Supplementary Table 3. Functional co-evolution of YjgH in E. coli
		The protein co-evolves with RutC and YoaB. Many proteins of the 136 remaining "Y" proteins have an identified activity, showing that the nomenclature needs to be modified urgently. Furthermore those associated to oxygenase activities should perhaps be studied in priority.
