# Supplementary material for: Coping with inevitable accidents in metabolism
Source: Microb Biotechnol. 2016 Dec 29;10(1):57–72. doi: 10.1111/1751-7915.12461 (PMC5270733; doi:10.1111/1751-7915.12461)
Supplement: Supplementary file 4 — Table S4. Co‐evolution pattern of E. coli SolA protein. SolA may be an amadoriase. It is associated to co‐evolution of 163 “Y” proteins, many of them putative transporters. In addition several are putative phosphatases, that may correspond to phosphorylated carbohydrate derivatives. [file MBT2-10-57-s004.xls]

## Sheet: EcSolA.txt
Label	Gene	Product	EC number	MCC rank	MCC	Distance rank	Distance	Rank	Correlation score	NbOrgInSynt
b1205	ychH	stress-induced protein of unknown function	_	50	0.896	321	0.997	2	0.890	1
b0854	potF	putrescine ABC transporter - putrescine periplasmic binding protein	3.6.3.31	51	0.896	321	0.997	3	0.890	9
b0762	acrZ	multidrug efflux pump accessory protein AcrZ	_	55	0.889	1413	0.942	4	0.789	4
b0112	aroP	phenylalanine/tyrosine/tryptophan APC transporter	_	72	0.877	830	0.985	5	0.766	0
b3238	yhcN	stress-induced protein	_	82	0.871	830	0.985	6	0.760	0
b3542	dppC	dipeptide/heme ABC transporter - permease subunit	_	117	0.854	529	0.991	7	0.755	0
b1106	thiK	thiamin kinase	2.7.1.89	392	0.752	1	1.000	8	0.752	66
b0068	tbpA	thiamin ABC transporter periplasmic binding protein	_	153	0.835	1	1.000	9	0.751	0
b3647	ligB	DNA ligase	6.5.1.2	22	0.935	1413	0.942	10	0.747	0
b3670	ilvN	acetolactate synthase isozyme 1 small subunit	2.2.1.6	138	0.842	529	0.991	11	0.745	0
b3538	bcsG	putative endoglucanase	_	158	0.832	321	0.997	12	0.744	0
b2343	yfcZ	conserved protein of unknown function	_	121	0.853	830	0.985	13	0.744	0
b3450	ugpC	sn-glycerol-3-phosphate ABC transporter - ATP binding subunit	3.6.3.20	41	0.907	1109	0.953	14	0.741	0
b4488	ilvG_1	acetolactate synthase II, large subunit, N-ter fragment (pseudogene)	2.2.1.6	44	0.900	1109	0.953	15	0.735	0
b0865	ybjP	expressed lipoprotein of unknown function	_	27	0.928	2601	0.888	16	0.732	9
b1307	pspD	peripheral inner membrane phage-shock protein	_	31	0.920	2550	0.891	17	0.731	1
b1815	yoaD	cyclic di-GMP phosphodiesterase	_	87	0.870	971	0.964	18	0.729	0
b1007	rutF	flavin:NADH reductase	_	398	0.750	830	0.985	19	0.728	11
b3543	dppB	dipeptide/heme ABC transporter - permease subunit	_	213	0.808	1	1.000	20	0.727	0
b4112	basS	two component regulatory system sensory histidine kinase of the BasS-BasR TCS	_	57	0.887	1109	0.953	21	0.725	0
b4187	aidB	isovaleryl-CoA dehydrogenase and DNA-binding transcriptional repressor	1.3.8.-	165	0.828	830	0.985	22	0.723	0
b0856	potH	putrescine ABC transporter - permease subunit	3.6.3.31	100	0.863	1930	0.914	23	0.721	9
b0801	ybiC	putative dehydrogenase	1.1.1.-	534	0.720	1	1.000	24	0.720	4
b3118	tdcA	HTH-type transcriptional regulator TdcA	_	224	0.805	321	0.997	25	0.720	0
b4036	lamB	maltoporin LamB - phage lambda receptor protein	_	185	0.820	716	0.987	26	0.719	0
b4018	iclR	DNA-binding transcriptional repressor IclR(pyruvate/glyoxylate)	_	183	0.820	716	0.987	27	0.719	0
b0067	thiP	thiamine ABC transporter membrane subunit	_	245	0.796	1	1.000	28	0.716	0
b3894	fdoG	formate dehydrogenase-O, alpha subunit	1.2.1.2	234	0.801	321	0.997	29	0.716	0
b3128	garD	galactarate dehydratase	4.2.1.42	118	0.853	971	0.964	30	0.714	0
b0511	ybbW	allantoin permease	_	243	0.797	321	0.997	31	0.712	0
b0653	gltK	glutamate / aspartate ABC transporter - permease subunit	3.6.3.21	23	0.935	2881	0.873	32	0.712	4
b1604	ydgH	conserved three DUF1471 domains periplasmic protein, stress response	_	128	0.848	971	0.964	33	0.710	0
b0845	ybjJ	putative transporter	_	35	0.918	2657	0.878	34	0.708	5
b2246	rhmT	putative L-rhamnonate transporter	_	214	0.808	830	0.985	35	0.705	0
b3655	yicH	conserved membrane protein of unknown function	_	145	0.837	971	0.964	36	0.701	0
b1325	ycjG	L-Ala-D/L-Glu epimerase	5.1.1.-	651	0.694	1	1.000	37	0.694	1
b2293	yfbT	sugar phosphatase	3.1.3.21, 3.1.3.23	169	0.827	971	0.964	38	0.692	0
b3523	yhjE	putative inner membrane metabolite transport protein YhjE	_	321	0.772	321	0.997	39	0.691	0
b3654	xanP	xanthine permease	_	269	0.788	716	0.987	40	0.691	0
b3891	fdhE	formate dehydrogenase formation protein	_	341	0.766	1	1.000	41	0.690	0
b2255	arnA	fused UDP-4-amino-4-deoxy-L-arabinose formyltransferase and UDP-glucuronic acid decarboxylase	1.1.1.305, 2.1.2.13	295	0.779	529	0.991	42	0.689	0
b0855	potG	putrescine ABC transporter - ATP binding subunit	3.6.3.31	173	0.823	1930	0.914	43	0.688	9
b3674	yidF	putative enzyme activity regulator	_	272	0.787	830	0.985	44	0.687	0
b0933	ssuB	aliphatic sulfonate ABC transporter - ATP binding subunit / transport of isethionate	_	672	0.691	321	0.997	45	0.686	9
b0713	ybgL	putative nitrogen-containing compound degradation enzyme	_	380	0.756	1109	0.953	46	0.686	4
b3546	eptB	phosphoethanolamine transferase eptB	_	14	0.946	2244	0.898	47	0.686	0
b3100	yqjK	conserved membrane protein of unknown function	_	95	0.868	1670	0.936	48	0.685	0
b4460	araH	arabinose ABC transporter - permease subunit	3.6.3.17	360	0.760	1	1.000	49	0.684	0
b0378	yaiW	lipoprotein required for swarming	_	293	0.780	716	0.987	50	0.684	0
b3689	yidR	putative protease	_	193	0.817	971	0.964	51	0.684	0
b0716	ybgO	putative fimbrial-like adhesin protein	_	647	0.694	529	0.991	52	0.683	4
b0479	fsr	efflux transporter	_	326	0.771	529	0.991	53	0.682	0
b0871	poxB	pyruvate oxidase	1.2.5.1	482	0.731	971	0.964	54	0.680	9
b3812	yigB	FMN phosphatase, promiscuous	3.1.3.-	386	0.755	1	1.000	55	0.679	0
b0627	tatE	protein export complex TatABCE subunit E	_	673	0.691	529	0.991	56	0.679	4
b1921	fliZ	DNA-binding transcriptional regulator; RpoS antagonist	_	299	0.778	830	0.985	57	0.679	0
b0516	allC	allantoate amidohydrolase monomer	3.5.3.9	313	0.774	830	0.985	58	0.676	0
b1981	shiA	shikimate/dehydroshikimate permease	_	314	0.774	830	0.985	59	0.676	0
b2217	rcsB	two component system DNA-binding response activator RcsB	_	45	0.900	1930	0.914	60	0.676	0
b0402	proY	proline (histidine) APC transporter	_	319	0.773	830	0.985	61	0.675	0
b1878	flhE	flagellar protein	_	11	0.952	2601	0.888	62	0.675	0
b3554	yiaF	co-colonization resistance lipoprotein	_	4	0.972	2657	0.878	63	0.675	0
b0853	ybjN	putative regulator	_	32	0.920	3211	0.856	64	0.674	9
b0916	ycaQ	putative transcriptional regulator	_	80	0.872	2657	0.878	65	0.673	8
b1971	msrP	periplasmic methionine sulfoxide reductase subunit (molybdopterin-binding)	_	428	0.743	1	1.000	66	0.669	0
b1255	yciC	putative inner membrane protein	_	720	0.681	529	0.991	67	0.669	1
b0977	hyaF	hydrogenase-1 nickel incorporation chaperone	_	793	0.668	1	1.000	68	0.668	11
b0124	gcd	glucose dehydrogenase	1.1.5.2	361	0.760	716	0.987	69	0.666	0
b0616	citE	citrate lyase, citryl-ACP lyase beta subunit	2.8.3.10, 4.1.3.34, 4.1.3.6	695	0.687	830	0.985	70	0.666	4
b4399	creC	two-component system sensory histidine kinase (CreC-CreD)	_	244	0.796	971	0.964	71	0.666	0
b2398	yfeC	putative DNA-binding transcriptional regulator	_	252	0.794	971	0.964	72	0.665	0
b1423	ydcJ	metalloprotein, putative enzyme	_	8	0.960	2725	0.877	73	0.665	0
b3568	xylH	xylose transport system permease protein XylH	3.6.3.17	202	0.813	1109	0.953	74	0.664	0
b0876	ybjD	conserved protein with a nucleotide triphosphate hydrolase domain	_	794	0.668	321	0.997	75	0.663	9
b2521	sseA	3-mercaptopyruvate:cyanide sulfurtransferase; thiosulfate sulfurtransferase	2.8.1.2, 2.8.1.1	382	0.756	716	0.987	76	0.663	0
b0861	artM	L-arginine ABC transporter - permease subunit	3.6.3.21	47	0.898	3160	0.859	77	0.663	9
b3621	waaC	ADP-heptose:LPS heptosyltransferase I	2.4.-.-	441	0.740	321	0.997	78	0.662	0
b1442	ydcU	ABC transporter of unknown function - permease subunit	_	463	0.734	1	1.000	79	0.661	0
b0765	modC	molybdate ABC transporter - ATP binding subunit	3.6.3.29	761	0.672	529	0.991	80	0.661	4
b0898	ycaD	putative transporter	_	716	0.682	830	0.985	81	0.661	9
b3995	rsd	anti-sigma 70 factor	_	371	0.757	830	0.985	82	0.661	0
b4015	aceA	isocitrate lyase	4.1.3.1	267	0.788	971	0.964	83	0.660	0
b0714	nei	endonuclease VIII	4.2.99.18	211	0.809	2070	0.903	84	0.660	4
b0789	clsB	cardiolipin synthase 2	2.7.8.-	847	0.658	1	1.000	85	0.658	4
b4554	yibT	conserved protein of unknown function	_	400	0.750	716	0.987	86	0.658	0
b3242	aaeX	transporter-associated protein of unkwown function	_	221	0.806	1109	0.953	87	0.658	0
b2154	frmC	S-formylglutathione hydrolase / S-lactoylglutathione hydrolase	3.1.2.6, 3.1.2.12	460	0.734	321	0.997	88	0.657	0
b1970	hiuH	periplasmic 5-hydroxyisourate hydrolase	3.5.2.17	76	0.874	1930	0.914	89	0.657	0
b1526	yneJ	putative DNA-binding transcriptional regulator, LysR-type	_	279	0.784	971	0.964	90	0.656	0
b2421	cysM	cysteine synthase B ; L-cysteine desulfhydrase	2.5.1.47, 4.4.1.1	442	0.740	529	0.991	91	0.654	0
b1062	pyrC	dihydroorotase	3.5.2.3	452	0.738	1413	0.942	92	0.654	90
b1826	mgrB	autoregulator of the PhoQP system	_	236	0.799	1109	0.953	93	0.653	0
b0947	amdX	amidoxime reductase; molybdoenzyme involved in purine analog detoxification, 2Fe-2S cluster	1.18.-.-	164	0.828	2601	0.888	94	0.653	10
b2470	acrD	multidrug efflux transport system - permease subunit	_	508	0.725	1	1.000	95	0.652	0
b1580	rspB	putative oxidoreductase, Zn-dependent and NAD(P)-binding	_	426	0.744	716	0.987	96	0.652	0
b0581	ybdK	carboxylate-amine ligase	6.3.2.2	366	0.758	1739	0.928	97	0.652	3
b1283	osmB	osmotically inducible lipoprotein of unknown function	_	792	0.668	716	0.987	98	0.651	1
b0356	frmA	formaldehyde dehydrogenase, glutathione-dependent	1.1.1.284	501	0.727	321	0.997	99	0.650	0
b3540	dppF	dipeptide ABC transporter - ABC binding subunit	_	502	0.727	321	0.997	100	0.650	0
b1237	hns	H-NS DNA-binding transcriptional dual regulator	_	827	0.662	529	0.991	101	0.650	1
b1322	ycjF	conserved inner membrane heat shock protein	_	83	0.871	3124	0.864	102	0.650	1
b0419	yajO	2-carboxybenzaldehyde reductase	_	523	0.721	1	1.000	103	0.649	0
b1840	cupZ	copper transport protein	_	531	0.720	1	1.000	104	0.648	0
b0377	sbmA	peptide antibiotic/peptide nucleic acid transporter	_	435	0.742	830	0.985	105	0.648	0
b2256	arnD	4-deoxy-4-formamido-L-arabinose-phosphoundecaprenol deformylase	_	101	0.863	1930	0.914	106	0.648	0
b1287	yciW	putative oxidoreductase or amidotransferase	_	124	0.850	2881	0.873	107	0.648	1
b3224	nanT	N-acetylneuraminate:H+ symporter	_	536	0.719	1	1.000	108	0.647	0
b4035	malK	maltose ABC transporter - ATP binding subunit	3.6.3.19	17	0.941	2842	0.874	109	0.647	0
b1193	emtA	lytic murein transglycosylase E, lipoprotein	4.2.2.-	120	0.853	2961	0.871	110	0.647	1
b1845	ptrB	protease II	3.4.21.83	491	0.730	529	0.991	111	0.646	0
b1441	ydcT	ABC transporter of unknown function - ATP binding subunit	_	107	0.859	1930	0.914	112	0.646	0
b1011	rutB	peroxyureidoacrylate / ureidoacrylate amidohydrolase	3.5.1.-	936	0.645	1	1.000	113	0.645	11
b4360	yjjA	conserved exported protein of unknown function	_	157	0.833	1739	0.928	114	0.645	0
b1827	kdgR	DNA-binding transcriptional repressor	_	545	0.716	1	1.000	115	0.644	0
b0811	glnH	glutamine ABC transporter-periplasmic binding protein	3.6.3.21	939	0.644	1	1.000	116	0.644	4
b4068	yjcH	conserved inner membrane protein of unknown function	_	497	0.728	529	0.991	117	0.644	0
b0829	gsiA	glutathione/sulfur compound ABC transporter ATP-binding subunit	_	656	0.692	971	0.964	118	0.644	5
b1896	otsA	trehalose-6-phosphate synthase	2.4.1.15	533	0.720	321	0.997	119	0.643	0
b3820	yigI	putative thioesterase of the 4HBT family	_	468	0.734	716	0.987	120	0.643	0
b0651	rihA	ribonucleoside hydrolase 1 (pyrimidine-specific) / uridine nucleosidase /cytidine nucleosidase	3.2.2.3, 3.2.2.-	669	0.691	971	0.964	121	0.643	3
b0800	ybiB	DNA binding protein SOS response	_	218	0.807	2511	0.892	122	0.643	4
b1453	ansP	L-asparagine APC transporter	_	25	0.929	2725	0.877	123	0.643	0
b3024	ygiW	stress-resistance protein	_	116	0.855	1930	0.914	124	0.642	0
b1189	dadA	D-amino-acid:acceptor oxidoreductase (deaminating)	1.4.99.1	933	0.645	321	0.997	125	0.641	1
b2426	ucpA	putative oxidoreductase	1.-.-.-	509	0.724	529	0.991	126	0.641	0
b1841	cupA	periplasmic component of a copper transport system	_	167	0.828	1739	0.928	127	0.641	0
b2916	argP	DNA binding transcriptional dual regulator / ArgP-lysine	_	21	0.936	2923	0.872	128	0.640	0
b3858	yihD	conserved protein of unknown function	_	516	0.722	529	0.991	129	0.639	0
b0711	ybgJ	allophanate hydrolase subunit	3.5.1.54	607	0.704	1109	0.953	130	0.639	4
b3893	fdoH	formate dehydrogenase-O, beta subunit	_	53	0.892	2550	0.891	131	0.638	0
b1060	bssS	repressor of biofilm formation by indole transport regulation	_	132	0.847	3098	0.868	132	0.638	83
b4476	gntU	D-gluconate transporter	_	564	0.713	321	0.997	133	0.637	0
b1660	ydhC	pentose sugar efflux transporter	_	128	0.848	1930	0.914	134	0.637	0
b0761	modE	transcriptional dual regulator ModE-MoO4(2-)	_	995	0.636	1	1.000	135	0.636	4
b0496	ybbP	putative ABC transporter - permease subunit	_	507	0.725	716	0.987	136	0.636	0
b1070	flgN	type III secretion chaperone for flagellar assembly	_	869	0.655	830	0.985	137	0.636	67
b3906	rhaR	HTH-type transcriptional activator RhaR	_	494	0.729	830	0.985	138	0.636	0
b0239	frsA	fermentation/respiration switch protein	_	184	0.820	1739	0.928	139	0.636	0
b0380	yaiZ	putative inner membrane protein	_	602	0.705	1	1.000	140	0.635	0
b1087	yceF	conserved regulator of septum formation	_	546	0.716	1413	0.942	141	0.635	67
b1018	efeO	ferrous iron transporter; periplasmic binding protein	_	296	0.779	2070	0.903	142	0.635	11
b2737	ygbK	putative catabolic enzyme	_	303	0.776	1109	0.953	143	0.634	0
b0785	moaE	molybdopterin synthase large subunit	2.8.1.12	984	0.637	321	0.997	144	0.633	4
b0836	bssR	repressor of biofilm formation by indole transport regulation	_	893	0.652	830	0.985	145	0.633	5
b1875	yecM	putative metal-binding enzyme	_	310	0.775	1109	0.953	146	0.633	0
b3790	rffC	dTDP-fucosamine acetyltransferase	2.3.1.-	104	0.861	2070	0.903	147	0.632	0
b2561	yfhH	putative DNA-binding transcriptional regulator	_	39	0.911	2657	0.878	148	0.632	0
b0153	fhuB	iron (III) hydroxamate ABC transporter permease subunit	_	30	0.921	2881	0.873	149	0.632	0
b0066	thiQ	thiamin ABC transporter ATP binding subunit	_	615	0.702	1	1.000	150	0.631	0
b3472	dcrB	lipoprotein DcrB	_	329	0.770	1109	0.953	151	0.629	0
b2186	yejK	DNA-associated protein	_	207	0.811	1739	0.928	152	0.629	0
b0446	cof	HMP-PP hydrolase / pyridoxal phosphatase	3.1.3.74	67	0.880	2550	0.891	153	0.629	0
b3921	yiiR	conserved inner membrane protein of unknown function	_	29	0.924	3039	0.870	154	0.629	0
b1813	nudL	putative NUDIX hydrolase with low 3-phosphohydroxypyruvate phosphatase activity	_	402	0.749	971	0.964	155	0.627	0
b1744	astE	succinylglutamate desuccinylase	3.5.1.96	274	0.786	1413	0.942	156	0.627	0
b3964	yijD	conserved inner membrane hypothetical protein	_	254	0.793	1670	0.936	157	0.626	0
b2245	rhmA	2-keto-3-deoxy-L-rhamnonate aldolase	4.1.2.-	156	0.833	1930	0.914	158	0.626	0
b0583	entD	enterobactin synthase multienzyme complex, component D / phosphopantetheinyl transferase	2.7.8.-	338	0.767	2070	0.903	159	0.626	3
b3001	yghZ	L-glyceraldehyde 3-phosphate reductase / methylglyoxal reductase	1.1.1.-	119	0.853	2070	0.903	160	0.626	0
b3755	yieP	putative transcriptional regulator	_	3	0.984	3324	0.841	161	0.626	0
b0390	aroM	conserved protein of unknown function	_	627	0.699	321	0.997	162	0.625	0
b3358	yhfK	conserved inner membrane protein of unknown function	_	598	0.706	529	0.991	163	0.625	0
b4396	rob	DNA-binding transcriptional activator, oriC-binding (AraC family)	_	160	0.832	1930	0.914	164	0.625	0
b0950	pqiA	paraquat-inducible membrane protein A	_	342	0.766	2070	0.903	165	0.625	10
b2671	ygaC	iron-regulated protein of unknown function	_	13	0.948	3211	0.856	166	0.625	0
b0097	secM	secretion monitor that regulates SecA translation (General Secretory Pathway)	_	79	0.872	2550	0.891	167	0.624	0
b0821	ybiU	conserved protein of unknown function	_	26	0.928	3574	0.820	168	0.624	5
b2749	ygbE	conserved inner membrane protein of unknown function	_	553	0.714	830	0.985	169	0.623	0
b0708	phr	deoxyribodipyrimidine photolyase	4.1.99.3	779	0.670	971	0.964	170	0.623	4
b0467	priC	primosomal replication protein N	_	292	0.780	1413	0.942	171	0.623	0
b2131	betZ	betaine ABC transporter periplasmic subunit	_	126	0.848	2070	0.903	172	0.623	0
b2306	hisP	histidine lysine / arginine / ornithine ABC transporter - ATP binding subunit	3.6.3.21	40	0.910	2923	0.872	173	0.623	0
b2289	lrhA	DNA-binding transcriptional dual regulator LrhA	_	28	0.925	3124	0.864	174	0.622	0
b4529	ydbJ	putative lipoprotein	_	593	0.708	716	0.987	175	0.621	0
b0238	gpt	xanthine/guanine phosphoribosyltransferase	2.4.2.22	679	0.689	1	1.000	176	0.620	0
b1305	pspB	regulator of transcription (phage shock protein subunit B, of PspABC complex)	_	1102	0.618	1	1.000	177	0.618	1
b3522	yhjD	inner membrane protein associated with lipopolysaccharide transport	_	315	0.774	1413	0.942	178	0.618	0
b0870	ltaE	low-specificity L-threonine aldolase	4.1.2.-, 4.1.2.5, 4.1.2.49, 4.1.2.26	728	0.679	1109	0.953	179	0.617	9
b3398	yrfF	membrane regulator or the RCs system	_	59	0.887	2657	0.878	180	0.616	0
b0152	fhuD	iron (III) hydroxamate ABC transporter, periplasmic binding subunit	_	49	0.896	2842	0.874	181	0.616	0
b4191	ulaR	DNA-binding transcriptional repressor UlaR-L-ascorbate-6-P	_	616	0.701	716	0.987	182	0.615	0
b3947	ptsA	putative multiphosphoryl transfer protein: HPr component/enzyme I component/enzyme IIA component of unknown function	_	327	0.770	1413	0.942	183	0.615	0
b0080	cra	catabolite repressor-activator, DNA-binding transcriptional dual regulator	_	189	0.818	1930	0.914	184	0.615	0
b0685	ybfE	conserved protein of unknown function	_	1134	0.614	1	1.000	185	0.614	4
b0040	caiT	L-carnitine:gamma-butyrobetaine antiporter	_	696	0.686	321	0.997	186	0.614	0
b0826	moeB	molybdopterin-synthase adenylyltransferase	2.7.7.80	1057	0.625	529	0.991	187	0.614	5
b3364	tsgA	protein TsgA	_	648	0.694	529	0.991	188	0.614	0
b2144	sanA	vancomycin sensitivity	_	650	0.694	529	0.991	189	0.614	0
b2437	eutR	transcriptional activator of the eut operon	_	707	0.684	321	0.997	190	0.612	0
b3431	glgX	glycogen phosphorylase-limit dextrin -1,6-glucohydrolase	3.2.1.33	485	0.731	971	0.964	191	0.612	0
b3823	rhtC	threonine exporter	_	265	0.790	1739	0.928	192	0.612	0
b1194	ycgR	molecular brake that regulates flagellar motility in response to c-di-GMP	_	151	0.835	3211	0.856	193	0.612	1
b4581	ybeM_2	putative protein of C-N hydrolase superfamily	3.5.-.-	1149	0.611	1	1.000	194	0.611	1
b1050	yceK	putative lipoprotein	_	212	0.808	3039	0.870	195	0.611	72
b0434	yajG	putative lipoprotein	_	741	0.677	1	1.000	196	0.610	0
b1848	yebG	conserved protein of unknown function regulated by LexA	_	719	0.681	321	0.997	197	0.609	0
b1781	yeaE	methylglyoxal reductase	1.1.1.-	678	0.689	529	0.991	198	0.609	0
b1768	pncA	nicotinamidase / pyrazinamidase	3.5.1.19, 3.5.1.-	418	0.746	1109	0.953	199	0.609	0
b3536	bcsE	cyclic-di-GMP receptor	_	109	0.858	2601	0.888	200	0.609	0
b4252	tabA	biofilm modulator regulated by toxins	_	657	0.692	716	0.987	201	0.607	0
b1908	yecA	conserved protein of unknown function	_	754	0.674	1	1.000	202	0.606	0
b0712	ybgK	allophanate hydrolase subunit	3.5.1.54	791	0.668	1109	0.953	203	0.606	4
b0802	ybiJ	putative outer membrane protein	_	363	0.759	2433	0.893	204	0.606	4
b1033	ghrA	glyoxylate / hydroxypyruvate reductase	1.1.1.81, 1.1.1.79	276	0.785	2657	0.878	205	0.606	54
b3564	xylB	xylulose kinase	2.7.1.17, 2.7.1.-	653	0.693	830	0.985	206	0.605	0
b1928	yedD	lipoprotein of unknown function	_	654	0.692	830	0.985	207	0.605	0
b0389	yaiA	conserved protein of unknown function	_	139	0.842	2433	0.893	208	0.605	0
b2107	rcnB	periplasmic regulator of nickel/cobalt efflux	_	664	0.692	830	0.985	209	0.604	0
b1485	ddpC	D,D dipeptide/heme ABC transporter - permease subunit	_	694	0.687	716	0.987	210	0.603	0
b4189	bsmA	conserved hypothetical protein	_	73	0.877	2842	0.874	211	0.603	0
b4151	frdD	fumarate reductase membrane subunit	1.3.5.4	754	0.674	321	0.997	212	0.602	0
b0312	betB	betaine aldehyde dehydrogenase, NAD-dependent	1.2.1.8	540	0.718	971	0.964	213	0.601	0
b0337	codA	cytosine deaminase / isoguanine deaminase	3.5.4.1, 3.5.4.-	357	0.761	1670	0.936	214	0.601	0
b3093	exuT	hexuronate transporter	_	305	0.776	1739	0.928	215	0.601	0
b3580	lyxK	3-keto-L-gulonate kinase / L-xylulose kinase	2.7.1.53, 2.7.1.-	237	0.799	1930	0.914	216	0.601	0
b1592	clcB	chloride ion transporter ClcB	_	800	0.667	1	1.000	217	0.600	0
b3616	tdh	L-threonine 3-dehydrogenase	1.1.1.103	735	0.678	529	0.991	218	0.600	0
b2466	ypfG	conserved protein of unknown function	_	547	0.715	971	0.964	219	0.599	0
b3438	gntR	DNA-binding transcriptional repressor - GntR-gluconate	_	2	0.997	3645	0.817	220	0.599	0
b0207	dkgB	2,5-diketo-D-gluconate reductase ; 4-nitrobenzaldehyde reductase ; methylglyoxal reductase	1.1.1.91, 1.1.1.-, 1.1.1.274	246	0.796	1930	0.914	221	0.598	0
b3410	feoC	ferrous iron transport protein C	_	197	0.815	2070	0.903	222	0.598	0
b3233	yhcB	conserved protein of unknown function	1.10.3.-	717	0.681	716	0.987	223	0.597	0
b2837	galR	galactose operon repressor	_	92	0.868	2842	0.874	224	0.597	0
b0699	ybfA	putative membrane associated protein	_	74	0.876	3519	0.826	225	0.597	4
b0935	ssuD	alkanesulfonate monooxygenase subunit, FMNH2-dependent	1.14.14.5	662	0.692	1739	0.928	226	0.596	9
b4332	yjiJ	putative transporter	_	331	0.769	1739	0.928	227	0.596	0
b0838	gstB	glutathione S-transferase reducing arsenate to arsenite	_	201	0.813	3211	0.856	228	0.596	5
b3447	ggt	gamma-glutamyltranspeptidase	2.3.2.2, 3.4.19.13	758	0.673	529	0.991	229	0.595	0
b3009	yghB	proton motive force-dependent transporter	_	166	0.828	2433	0.893	230	0.595	0
b2077	mdtD	carbohydrate-related substrates efflux protein	_	768	0.671	529	0.991	231	0.594	0
b1846	yebE	conserved inner membrane protein	_	188	0.818	2244	0.898	232	0.594	0
b3458	livK	branched-chain amino acids ABC transporter - periplasmic leucine binding subunit	_	844	0.659	1	1.000	233	0.593	0
b2247	rhmD	L-rhamnonate dehydratase	4.2.1.90	734	0.679	830	0.985	234	0.593	0
b1012	rutA	pyrimidine oxygenase, FMN-dependent	1.14.99.-	683	0.688	1739	0.928	235	0.593	11
b0867	amiD	1,6-anhydro-N-acetylmuramyl-L-alanine amidase	3.5.1.28	331	0.769	2725	0.877	236	0.592	9
b0376	ampH	DD-carboxypeptidase / DD-endopeptidase	3.4.-.-, 3.4.16.4	852	0.657	1	1.000	237	0.591	0
b2842	kduD	promiscuous 2-deoxy-D-gluconate 3-dehydrogenase	_	513	0.724	1109	0.953	238	0.591	0
b3663	yicN	putative kinase/phosphotransferase	_	68	0.879	3124	0.864	239	0.591	0
b1811	yoaH	conserved protein of unknown function	_	604	0.705	971	0.964	240	0.590	0
b3745	viaA	stimulator of RavA ATPase activity	_	807	0.665	529	0.991	241	0.589	0
b0720	gltA	citrate synthase	2.3.3.1	1188	0.605	716	0.987	242	0.589	4
b3651	trmH	tRNA (guanosine(18)-2\'-O)-methyltransferase	2.1.1.34	451	0.738	1413	0.942	243	0.589	0
b0643	ybeL	conserved hypothetical protein	_	1289	0.588	1	1.000	244	0.588	4
b3455	livG	branched chain amino acid transporter - ATP binding subunit	_	884	0.653	1	1.000	245	0.588	0
b1594	dgsA	DNA-binding transcriptional repressor DgsA	_	809	0.665	529	0.991	246	0.588	0
b0291	ecpC	outer membrane common pilus usher protein EcpC	_	757	0.673	830	0.985	247	0.588	0
b2424	cysU	sulfate / thiosulfate ABC transporter - membrane subunit	3.6.3.25	610	0.703	971	0.964	248	0.588	0
b1220	ychO	putative invasin	_	125	0.849	3473	0.832	249	0.588	1
b1321	ycjX	conserved protein of unknown function; heat shock protein	_	66	0.880	3645	0.817	250	0.588	1
b1895	uspC	universal stress protein	_	900	0.651	1	1.000	251	0.586	0
b2554	glrR	transcriptional regulatory protein GlrR	_	294	0.780	1930	0.914	252	0.586	0
b4135	yjdC	putative transcriptional regulator	_	241	0.798	2070	0.903	253	0.586	0
b1436	yncJ	putative protein of unknown function	_	906	0.650	1	1.000	254	0.585	0
b0858	ybjO	putative inner membrane protein	_	358	0.760	2725	0.877	255	0.585	9
b2751	cysN	sulfate adenylyltransferase subunit	2.7.7.4	913	0.649	1	1.000	256	0.584	0
b1735	chbR	DNA-binding transcriptional dual regulator (ChbR, monoacetyl chitobiose-6-P)	_	886	0.653	321	0.997	257	0.584	0
b3824	rhtB	homoserine, homoserine lactone and S-methyl-methionine efflux pump	_	302	0.776	1930	0.914	258	0.584	0
b1516	lsrB	autoinducer-2 ABC transporter-periplasmic binding protein	_	110	0.858	3039	0.870	259	0.584	0
b3567	xylG	D-xylose ABC transporter - ATP binding subunit	3.6.3.17	642	0.696	971	0.964	260	0.583	0
b2723	hycC	formate hydrogenlyase subunit 3, membrane subunit	1.-.-.-	307	0.776	1930	0.914	261	0.583	0
b4324	uxuR	DNA-binding transcriptional repressor / UxuR-fructuronate	_	311	0.775	1930	0.914	262	0.583	0
b1855	lpxM	myristoyl-acyl carrier protein-dependent acyltransferase	2.3.1.-	136	0.844	2800	0.876	263	0.583	0
b0654	gltJ	glutamate / aspartate ABC transporter - permease subunit	3.6.3.21	152	0.835	3405	0.835	264	0.583	3
b0919	ycbJ	conserved protein of unknown function; protein kinase-like domain	_	141	0.840	3435	0.833	265	0.583	9
b0122	yacC	conserved exported protein of unknown function	_	5	0.971	3645	0.817	266	0.583	0
b4119	melA	alpha-galactosidase	3.2.1.22	924	0.647	1	1.000	267	0.582	0
b0060	polB	DNA polymerase II	3.1.11.-, 2.7.7.7	847	0.658	529	0.991	268	0.582	0
b1602	pntB	pyridine nucleotide transhydrogenase, beta subunit	1.6.1.2	454	0.737	1670	0.936	269	0.582	0
b2555	yfhG	exported protein of unknown function	_	496	0.728	1413	0.942	270	0.581	0
b3070	fcrA	ferric chelate reductase, NADPH-dependent	1.16.1.9	263	0.791	2070	0.903	271	0.581	0
b2133	dld	D-lactate dehydrogenase	1.1.-.-	227	0.804	2373	0.896	272	0.581	0
b0630	lipB	lipoyl(octanoyl)-[ACP]:protein transferase; octanoyl-[ACP]:protein N-octanoyltransferase	2.3.1.181	1244	0.595	716	0.987	273	0.580	4
b4536	yobH	conserved membrane associated protein	_	63	0.881	3211	0.856	274	0.580	0
b0461	tomB	modulator of Hha toxicity	_	818	0.663	830	0.985	275	0.579	0
b3101	yqjF	hydroxylated aromatic (quinol-like) oxidase subunit	1.-.-.-	659	0.692	971	0.964	276	0.579	0
b2900	yqfB	conserved protein	_	926	0.647	321	0.997	277	0.578	0
b3533	bcsA	cellulose synthase and translocator subunit	2.4.1.12	888	0.653	529	0.991	278	0.578	0
b3715	yieH	promiscuous PEP / 6-phosphogluconate phosphatase	3.1.3.-	106	0.860	3124	0.864	279	0.578	0
b1836	yebV	conserved protein of unknown function	_	37	0.911	3345	0.840	280	0.578	0
b2762	cysH	3\'-phospho-adenylylsulfate reductase	1.8.4.8	845	0.658	716	0.987	281	0.577	0
b0837	sadA	promiscuous aldose sugar dehydrogenase (PQQ-dependent)	1.1.5.-	1268	0.592	716	0.987	282	0.577	5
b0123	cueO	multicopper oxidase (laccase); 2,3-dihydroxybenzoate:oxygen oxidoreductase	1.16.3.-, 1.16.3.1	850	0.657	716	0.987	283	0.577	0
b0662	ubiF	2-octaprenyl-3-methyl-6-methoxy-1,4-benzoquinol hydroxylase	1.14.13.-	1249	0.594	830	0.985	284	0.577	4
b3764	yifE	conserved protein of unknown function	_	686	0.688	971	0.964	285	0.576	0
b1599	mdtI	spermidine efflux transporter MdtI subunit	_	427	0.743	1739	0.928	286	0.576	0
b3241	aaeA	4-hydroxybenzoate:H+ antiporter subunit; MFP component; membrane fusion protein	_	203	0.812	2601	0.888	287	0.576	0
b2604	dgcN	reductive stress controlled cell division associated diguanylate cyclase regulator	2.7.7.65	123	0.850	3098	0.868	288	0.576	0
b1270	btuR	cob(I)yrinic acid a,c-diamide adenosyltransferase	2.5.1.17	1373	0.579	321	0.997	289	0.575	1
b1101	ptsG	glucose PTS permease subunit IIBC(Glc)	2.7.1.69	864	0.656	1670	0.936	290	0.575	66
b1443	ydcV	ABC transporter of unknown function - permease subunit	_	346	0.765	1930	0.914	291	0.575	0
b3528	dctA	aerobic C4-dicarboxylate transport protein	_	280	0.784	2070	0.903	292	0.575	0
b4484	cpxP	adaptor involved in resistance to extracytoplasmic stress	_	127	0.848	3098	0.868	293	0.575	0
b1607	ydgC	conserved membrane protein of unknown function	_	958	0.642	321	0.997	294	0.574	0
b3456	livM	branched chain amino acid transporter - permease subunit	_	956	0.642	321	0.997	295	0.574	0
b1687	ydiJ	putative oxidoreductase, Fe-S protein	_	439	0.741	1739	0.928	296	0.574	0
b4095	phnM	alpha-D-ribose-1-methylphosphonate-5\'-triphosphate hydrolase	3.6.1.63	231	0.803	2550	0.891	297	0.574	0
b2328	mepA	murein DD-endopeptidase, penicillin-insensitive	3.4.-.-	9	0.955	3645	0.817	298	0.574	0
b1109	ndh	NADH:ubiquinone oxidoreductase; cupric reductase	1.16.1.-, 1.6.5.9	1425	0.573	1	1.000	299	0.573	66
b0495	ybbA	putative ABC transporter - ATP binding subunit	_	880	0.654	716	0.987	300	0.573	0
b3885	yihX	alpha-D-glucose-1-P phosphatase	3.1.3.10	885	0.653	716	0.987	301	0.573	0
b3526	kdgK	2-dehydro-3-deoxygluconokinase	2.7.1.45	860	0.657	830	0.985	302	0.573	0
b4367	fhuF	hydroxamate siderophore iron reductase	_	88	0.870	3211	0.856	303	0.573	0
b3544	dppA	dipeptide / heme ABC transporter - periplasmic binding subunit	_	999	0.635	1	1.000	304	0.572	0
b4236	cybCc	cytochrome b562 (soluble) carboxy-terminal part	_	998	0.635	1	1.000	305	0.572	0
b3457	livH	branched chain amino acid transporter - permease subunit	_	896	0.652	716	0.987	306	0.572	0
b0889	lrp	DNA-binding transcriptional dual regulator Lrp	_	1300	0.587	716	0.987	307	0.572	9
b1297	puuA	glutamate-putrescine ligase	6.3.1.11	812	0.664	1739	0.928	308	0.572	1
b0589	fepG	ferric enterobactin ABC transporter-membrane subunit	3.6.3.34	618	0.701	2070	0.903	309	0.572	4
b4098	phnJ	carbon-phosphorous lyase	4.7.1.1	168	0.827	2800	0.876	310	0.572	0
b0922	mukF	chromosome partition protein (condensin) MukF	_	377	0.756	3039	0.870	311	0.572	9
b1422	ydcI	transcriptional regulator involved in response to low fluid shear forces	_	10	0.952	3645	0.817	312	0.572	0
b1312	frlM	fructose amino acid ABC transporter - permease subunit	_	1444	0.571	1	1.000	313	0.571	1
b0429	cyoD	cytochrome bo terminal oxidase subunit IV	1.10.3.10	1005	0.634	1	1.000	314	0.571	0
b3017	ftsP	cell division protein required during stress conditions	_	247	0.795	2433	0.893	315	0.571	0
b3096	mzrA	modulator protein MzrA	_	36	0.913	3435	0.833	316	0.571	0
b2839	lysR	transcriptional activator protein (LysR-diaminopimelate)	_	12	0.950	3645	0.817	317	0.571	0
b1917	tcyN	cystine / sulfur compound ABC transporter - ATP-binding subunit	_	1013	0.633	1	1.000	318	0.570	0
b2726	hypA	accessory protein for nickel incorporation into hydrogenase 3; HypA-HypB heterodimer	_	1019	0.632	1	1.000	319	0.569	0
b3524	yhjG	uncharacterized protein YhjG	_	147	0.836	3039	0.870	320	0.569	0
b0715	abrB	putative regulator	_	969	0.641	1413	0.942	321	0.568	4
b1188	ycgB	putative type IV piliation protein	_	834	0.660	1739	0.928	322	0.568	1
b2410	yfeH	putative osmotic pressure-regulated transporter	_	379	0.756	1930	0.914	323	0.568	0
b0925	ldtD	L,D-transpeptidase	_	405	0.749	2961	0.871	324	0.568	9
b0655	gltI	glutamate / aspartate ABC transporter - periplasmic binding protein	3.6.3.21	97	0.865	3741	0.811	325	0.568	4
b0960	yccS	putative efflux transporter	_	729	0.679	1930	0.914	326	0.567	10
b2321	flk	flagellar assembly protein	_	239	0.798	2601	0.888	327	0.567	0
b0353	mhpT	3-hydroxyphenylpropionate / 3-hydroxycinnamate:H+ symporter	_	1038	0.629	1	1.000	328	0.566	0
b3541	dppD	dipeptide/heme ABC transporter - ATP binding subunit	_	1039	0.628	1	1.000	329	0.566	0
b3269	yhdX	putative amino acid ABC transporter - permease subunit	_	588	0.708	1413	0.942	330	0.566	0
b3962	sthA	soluble pyridine nucleotide transhydrogenase	1.6.1.1	190	0.817	2725	0.877	331	0.566	0
b2336	yfcS	putative periplasmic pilus chaperone	_	174	0.823	2842	0.874	332	0.566	0
b3102	gqr	glutathionyl-hydroquinone reductase	1.8.-.-	94	0.868	3290	0.851	333	0.566	0
b1649	nemR	DNA-binding transcriptional repressor / NemR-N-ethylmaleimide	_	1043	0.628	1	1.000	334	0.565	0
b3996	nudC	NAD-RNA and NADH pyrophosphatase; mRNA decapping enzyme	3.6.1.22	981	0.638	529	0.991	335	0.565	0
b2409	osmT	osmotic pressure-sensitive DNA-binding transcriptional regulator	_	492	0.729	1739	0.928	336	0.565	0
b3393	hofO	DNA utilization protein	_	242	0.797	2601	0.888	337	0.565	0
b1061	dinI	DNA damage-inducible protein I	_	142	0.839	3574	0.820	338	0.565	89
b4111	proP	osmosensory proline/betaine/H+ permease	_	753	0.674	971	0.964	339	0.564	0
b3474	yhhT	putative permease	_	674	0.690	1109	0.953	340	0.564	0
b0830	gsiB	glutathione ABC transporter substrate periplasmic binding subunit	_	876	0.655	1739	0.928	341	0.564	5
b0753	ybgS	conserved exported protein of unknown function	_	873	0.655	1739	0.928	342	0.564	4
b2341	fadJ	multifunctional 3-hydroxyacyl-CoA dehydrogenase / 3-hydroxybutyryl-CoA epimerase / dodecenoyl-CoA D-isomerase / enoyl-CoA hydratase	4.2.1.17, 5.1.2.3, 1.1.1.35	333	0.768	2070	0.903	343	0.564	0
b1624	ydgJ	putative oxidoreductase	_	1056	0.625	1	1.000	344	0.563	0
b0428	cyoE	heme O synthase	2.5.1.-	1027	0.630	321	0.997	345	0.563	0
b1657	ydhP	putative transporter	_	339	0.767	2070	0.903	346	0.563	0
b0840	deoR	DNA-binding transcriptional repressor - DeoR	_	1	1.000	4048	0.750	347	0.563	5
b0365	tauA	taurine ABC transporter periplasmic binding subunit	_	1058	0.625	1	1.000	348	0.562	0
b0137	yadL	conserved exported protein of unknown function	_	1001	0.635	529	0.991	349	0.562	0
b3147	lpoA	outer membrane lipoprotein - activator of PBP1A activity	_	972	0.640	716	0.987	350	0.562	0
b1487	ddpA	ABC transporter - periplasmic binding subunit	_	964	0.641	716	0.987	351	0.562	0
b2560	pgpC	phosphatidylglycerophosphatase C	3.1.3.27	149	0.836	3124	0.864	352	0.562	0
b4097	phnK	putative carbon-phosphorous lyase or transporter subunit	_	88	0.870	3298	0.847	353	0.562	0
b3739	atpI	factor for c-ring formation	_	1066	0.623	1	1.000	354	0.561	0
b1519	tam	trans-aconitate methyltransferase	2.1.1.144	1006	0.634	529	0.991	355	0.561	0
b0945	pyrD	dihydroorotate dehydrogenase	1.3.5.2	1018	0.632	1413	0.942	356	0.561	10
b1444	patD	gamma-aminobutyraldehyde dehydrogenase	1.2.1.19, 1.2.1.-	177	0.823	2961	0.871	357	0.561	0
b0196	rcsF	outer membrane lipoprotein	_	154	0.835	3124	0.864	358	0.561	0
b2895	fldB	long chain flavodoxin	_	52	0.893	3405	0.835	359	0.561	0
b3880	squS	sulphoquinovose isomerase, mannose isomerase moonlighting activity	5.3.1.-	976	0.639	716	0.987	360	0.560	0
b1598	ydgD	serine glutamyl-protease	3.4.21.-	350	0.763	2070	0.903	361	0.560	0
b1329	mppA	murein tripeptide ABC transporter OppBCDFMppA; periplasmic binding protein	_	1028	0.630	1413	0.942	362	0.559	1
b1279	lapA	lipopolysaccharide assembly protein	_	983	0.637	1670	0.936	363	0.559	1
b3929	rraA	ribonuclease E inhibitor protein	_	520	0.722	1739	0.928	364	0.559	0
b1300	puuC	gamma-glutamyl-gamma-aminobutyraldehyde dehydrogenase / succinate semialdehyde dehydrogenase	1.2.1.-	907	0.650	1739	0.928	365	0.559	1
b0622	pagP	phospholipid:lipid A palmitoyltransferase	2.3.1.-	222	0.805	3435	0.833	366	0.559	4
b4376	osmY	hyperosmotically inducible periplasmic protein	_	1085	0.620	1	1.000	367	0.558	0
b3685	yidE	putative transporter	_	1087	0.620	1	1.000	368	0.558	0
b1626	ydgK	conserved inner membrane protein of unknown function	_	527	0.721	1739	0.928	369	0.558	0
b0350	mhpD	2-hydroxypentadienoate hydratase	4.2.1.80	433	0.742	1930	0.914	370	0.558	0
b3569	xylR	xylose operon regulatory protein	_	429	0.742	1930	0.914	371	0.558	0
b3226	nanR	DNA-binding transcriptional dual regulator / NanR-N-acetylneuraminic acid	_	216	0.807	2800	0.876	372	0.558	0
b1957	yodC	hypothetical protein	_	134	0.846	3211	0.856	373	0.558	0
b1902	ftnB	ferritin B	_	993	0.636	716	0.987	374	0.557	0
b3553	ghrB	2-ketogluconate reductase ; hydroxypyruvate/glyoxylate reductase	1.1.1.81, 1.1.1.79, 1.1.1.215	1099	0.618	1	1.000	375	0.556	0
b0506	allR	DNA-binding transcriptional repressor (AllR-glyoxylate)	_	1036	0.629	529	0.991	376	0.556	0
b2388	glk	glucokinase	2.7.1.2	638	0.697	1413	0.942	377	0.556	0
b0445	ybaE	putative transcriptional regulator	_	137	0.843	3211	0.856	378	0.556	0
b2180	yejF	microcin C transporter - ATP binding subunit	_	54	0.890	3435	0.833	379	0.556	0
b2708	gutQ	D-arabinose 5-phosphate isomerase	5.3.1.13	1116	0.616	1	1.000	380	0.555	0
b4113	basR	two-component system response regulator - BasR/BasS - iron and zinc sensing	_	230	0.803	2800	0.876	381	0.555	0
b1302	puuE	4-aminobutyrate aminotransferase	2.6.1.19	1575	0.554	1	1.000	382	0.554	1
b0721	sdhC	succinate dehydrogenase membrane b-556 subunit	1.3.5.1	1579	0.554	1	1.000	383	0.554	4
b3895	fdhD	protein sulfur transferase	_	1092	0.619	321	0.997	384	0.554	0
b1013	rutR	DNA-binding transcriptional dual regulator RutR-uracil	_	730	0.679	2070	0.903	385	0.554	11
b0735	ybgE	putative membrane protein	_	537	0.718	2657	0.878	386	0.554	4
b4063	soxR	DNA-binding transcriptional dual regulator - SoxR-reversible one-electron oxidation of its [2Fe-2S] cluster, NADPH-dependent	_	235	0.800	2725	0.877	387	0.554	0
b1955	yedP	putative mannosyl-3-phosphoglycerate phosphatase	3.1.3.70	1012	0.633	830	0.985	388	0.553	0
b1802	yeaW	2Fe-2S cluster-containing putative oxygenase subunit	_	652	0.693	1413	0.942	389	0.553	0
b4065	yjcE	putative transporter	_	1060	0.624	529	0.991	390	0.552	0
b0223	yafJ	putative amidotransferase	_	1121	0.616	321	0.997	391	0.551	0
b0597	entH	proofreading thioesterase in enterobactin biosynthesis	3.1.-.-	708	0.684	2244	0.898	392	0.551	3
b1452	yncE	ATP-binding, DNA-binding conserved protein of unknown function	_	1078	0.622	529	0.991	393	0.550	0
b1796	yoaG	conserved protein of unknown function	_	1080	0.621	529	0.991	394	0.550	0
b0533	sfmH	cryptic fimbrial-like adhesin protein	_	857	0.657	971	0.964	395	0.550	0
b2453	eutG	alcohol dehydrogenase in ethanolamine utilization	1.1.1.1	858	0.657	971	0.964	396	0.550	0
b3942	katG	bifunctional catalase-peroxidase	1.11.1.21	584	0.710	1739	0.928	397	0.550	0
b3362	yhfG	putative antitoxin of Fic	_	578	0.710	1739	0.928	398	0.550	0
b0813	rhtA	threonine and homoserine exporter	_	849	0.658	1930	0.914	399	0.550	4
b3693	dgoK	2-dehydro-3-deoxygalactonate kinase	2.7.1.58	75	0.876	3405	0.835	400	0.550	0
b1793	yoaF	conserved lipoprotein	_	762	0.672	1109	0.953	401	0.549	0
b3451	ugpE	sn-glycerol-3-phosphate ABC transporter - permease subunit	_	412	0.747	2070	0.903	402	0.549	0
b0588	fepC	ferric enterobactin ABC transporter - ATP binding subunit	3.6.3.34	1595	0.551	321	0.997	403	0.548	4
b0167	glnD	bifunctional uridylyltransferase ; uridylyl-removing enzyme	2.7.7.59	1091	0.619	529	0.991	404	0.548	0
b4222	ytfP	gamma-glutamylcyclotransferase family protein	_	1090	0.619	529	0.991	405	0.548	0
b3752	rbsK	ribokinase	2.7.1.15	872	0.655	971	0.964	406	0.548	0
b1140	intE	e14 prophage; putative integrase	_	992	0.636	1739	0.928	407	0.548	9
b1110	ycfJ	putative regulator of flagellation	_	763	0.672	2070	0.903	408	0.548	64
b1982	amn	AMP nucleosidase	3.2.2.4	42	0.905	3574	0.820	409	0.548	0
b2542	hcaD	3-phenylpropionate dioxygenase, ferredoxin reductase subunit	1.14.12.19	1051	0.626	830	0.985	410	0.547	0
b3751	rbsB	D-ribose ABC transporter - periplasmic binding subunit	3.6.3.17	777	0.670	1109	0.953	411	0.547	0
b3432	glgB	1,4-alpha-glucan branching enzyme	2.4.1.18	702	0.685	1413	0.942	412	0.547	0
b1636	pdxY	pyridoxal kinase	2.7.1.35	163	0.830	3211	0.856	413	0.547	0
b2176	pdeN	membrane-anchored cyclic-di-GMP phosphodiesterase, lipoprotein	3.1.4.52	77	0.873	3420	0.834	414	0.547	0
b2771	ygcS	putative H+/metabolite transporter	_	1152	0.611	321	0.997	415	0.546	0
b0881	clpS	specificity factor for ClpA-ClpP chaperone-protease complex	_	1126	0.615	1413	0.942	416	0.546	9
b2068	alkA	3-methyl-adenine DNA glycosylase II	3.2.2.21	606	0.704	1739	0.928	417	0.546	0
b3453	ugpB	sn-glycerol-3-phosphate ABC transporter - periplasmic binding protein	_	425	0.744	2070	0.903	418	0.546	0
b0594	entE	enterobactin synthase subunit E; 2,3-dihydroxybenzoate (DHB)-AMP ligase; holo-EntB(ArCP)-S-DHB formation;	2.5.1.-, 2.7.7.-, 2.7.7.58, 6.3.2.14	783	0.669	2070	0.903	419	0.546	3
b1747	astA	arginine succinyltransferase	2.3.1.109	373	0.757	2373	0.896	420	0.546	0
b1134	nudJ	adenosine diphosphate hydrolase; nucleoside diphosphatase / HMP-PP hydrolase / thiamin pyrophosphate hydrolase; promiscuous triphosphatase activity	3.6.1.42, 3.6.1.6	1640	0.545	1	1.000	421	0.545	39
b3468	yhhN	putative lysoplasmalogenase	3.3.2.5	1081	0.621	716	0.987	422	0.545	0
b2325	yfcL	conserved protein of unknown function	_	254	0.793	2842	0.874	423	0.545	0
b2425	cysP	sulfate / thiosulfate ABC transporter - thiosulfate periplasmic binding protein	3.6.3.25	135	0.845	3298	0.847	424	0.545	0
b1586	ynfD	putative exported protein of unknown function	_	48	0.897	3548	0.821	425	0.545	0
b0966	hspQ	heat shock protein, hemimethylated DNA-binding protein	_	194	0.816	3645	0.817	426	0.545	10
b2738	ygbL	putative class II aldolase	4.1.-.-	1190	0.604	1	1.000	427	0.544	0
b0210	yafE	putative S-adenosylmethionine-dependent methyltransferase	_	1163	0.609	321	0.997	428	0.544	0
b0868	ybjS	putative enzyme with a nucleoside diphosphate sugar substrate and an NAD(P) cofactor	_	1211	0.600	1109	0.953	429	0.544	9
b3355	prkB	putative phosphoribulokinase	_	715	0.682	1413	0.942	430	0.544	0
b0694	kdpE	two-component system DNA-binding response activator KdpE	_	675	0.690	2601	0.888	431	0.544	4
b4133	cadC	periplasmic sensor and DNA-binding transcriptional activator CadC-cadaverine	_	1131	0.614	529	0.991	432	0.543	0
b3452	ugpA	sn-glycerol-3-phosphate ABC transporter permease subunit	_	1089	0.619	716	0.987	433	0.543	0
b0869	ybjT	putative enzyme with NAD(P)-binding Rossmann-fold domain	_	1322	0.584	971	0.964	434	0.543	9
b2310	argT	lysine / arginine / ornithine ABC transporter - periplasmic binding protein	3.6.3.21	391	0.752	2373	0.896	435	0.543	0
b2714	ascG	DNA-binding transcriptional repressor	_	253	0.793	2923	0.872	436	0.543	0
b0850	ybjC	putative inner membrane protein	_	278	0.784	3473	0.832	437	0.543	9
b0781	moaA	cyclic pyranopterin monophosphate synthase	4.1.99.18	1635	0.545	321	0.997	438	0.542	4
b3792	wzxE	lipid III flippase	_	623	0.700	1739	0.928	439	0.542	0
b2014	plaP	low affinity putrescine importer	_	1184	0.605	321	0.997	440	0.541	0
b0909	ycaL	putative lipoprotein protease	_	1607	0.550	529	0.991	441	0.541	9
b2763	cysI	sulfite reductase, beta subunit	1.8.1.2	1113	0.616	716	0.987	442	0.541	0
b3160	yhbW	putative monooxygenase	1.14.-.-	628	0.698	1739	0.928	443	0.541	0
b1019	efeB	ferrous iron transporter deferrochelatase / heme-containing peroxidase	_	816	0.664	2070	0.903	444	0.541	11
b0191	arfB	peptidyl-tRNA hydrolase, ribosome rescue factor	3.1.1.29	389	0.753	2433	0.893	445	0.541	0
b1501	ydeP	putative oxidoreductase	1.7.-.-	297	0.779	2657	0.878	446	0.541	0
b2179	yejE	microcin C transporter - permease subunit	_	43	0.901	3645	0.817	447	0.541	0
b1253	yciA	acyl-CoA thioesterase	3.1.2.20	1667	0.540	1	1.000	448	0.540	1
b4014	aceB	malate synthase A	2.3.3.9	936	0.645	971	0.964	449	0.540	0
b2936	loiP	lipoprotein metalloprotease specific of phe-phe bonds	_	275	0.785	2842	0.874	450	0.540	0
b0313	betI	DNA-binding transcriptional repressor / BetI-choline	_	1106	0.617	830	0.985	451	0.539	0
b0585	fes	ferric enterobactin esterase	_	1357	0.580	971	0.964	452	0.539	4
b1433	ydcO	putative anion exporter	_	641	0.696	1739	0.928	453	0.539	0
b2309	hisJ	basic amino acids ABC transporter - periplasmic histidine binding protein	3.6.3.21	6	0.968	3871	0.787	454	0.539	0
b2375	yfdX	putative binding subunit of a transporter, possibly chaperone	_	1139	0.613	716	0.987	455	0.538	0
b2135	yohC	putative inner membrane protein of unknown function	_	549	0.715	1930	0.914	456	0.538	0
b1257	yciE	putative enzyme subunit	_	1597	0.551	716	0.987	457	0.537	1
b1596	ynfM	efflux transporter	_	559	0.714	1930	0.914	458	0.537	0
b3999	yjaG	conserved hypothetical protein	_	556	0.714	1930	0.914	459	0.537	0
b3418	malT	DNA-binding transcriptional activator MalT-Maltotriose-ATP	_	300	0.777	2800	0.876	460	0.537	0
b2181	yejG	conserved protein of unknown function	_	24	0.933	3802	0.800	461	0.537	0
b3126	garL	alpha-dehydro-beta-deoxy-D-glucarate aldolase	4.1.2.20	668	0.692	1739	0.928	462	0.536	0
b0008	talB	transaldolase B	2.2.1.2	406	0.748	2511	0.892	463	0.536	0
b1951	rcsA	transcriptional regulatory protein RcsA	_	61	0.883	3548	0.821	464	0.536	0
ECK12M_0548	renD	DLP12 prophage; putative protein	_	1182	0.605	529	0.991	465	0.535	0
b2371	yfdE	putative CoA transferase	_	1140	0.613	830	0.985	466	0.535	0
b0809	glnQ	L-glutamine ABC transporter - ATP binding subunit	3.6.3.21	1279	0.590	1109	0.953	467	0.535	4
b1583	ynfB	putative exported protein	_	671	0.691	1739	0.928	468	0.535	0
b3892	fdoI	formate dehydrogenase-O, gamma subunit	_	569	0.711	1930	0.914	469	0.535	0
b1216	chaA	K+ / Na+:H+ antiporter	_	738	0.678	2601	0.888	470	0.535	1
b0555	rrrD	defective lambdoid phage DLP12; lysozyme	3.2.1.17	1655	0.543	529	0.991	471	0.534	1
b0783	moaC	precursor Z synthesis accessory protein	_	1421	0.574	971	0.964	472	0.534	4
b2663	gabP	gamma-aminobutyrate permease	_	500	0.727	2070	0.903	473	0.534	0
b4567	yjjZ	putative inner membrane protein	_	419	0.745	2511	0.892	474	0.534	0
b0382	iraP	anti-adapter protein; anti-RssB factor, RpoS stabilzer during Pi starvation	_	417	0.746	2511	0.892	475	0.534	0
b0724	sdhB	succinate dehydrogenase iron-sulfur subunit	1.3.5.1	658	0.692	2657	0.878	476	0.534	4
b2681	ygaY	putative efflux transporter	_	323	0.771	2725	0.877	477	0.534	0
b3097	yqjC	conserved exported protein of unknown function	_	1237	0.596	321	0.997	478	0.533	0
b2333	yfcP	putative fimbrial-like adhesin protein	_	985	0.637	971	0.964	479	0.533	0
b3911	cpxA	two-component system sensory histidine kinase (CpxA-CpxR)	_	415	0.746	2550	0.891	480	0.533	0
b3366	nirD	nitrite reductase [NAD(P)H] small subunit	1.7.1.4	301	0.777	2881	0.873	481	0.533	0
b4394	yjjX	ITPase/XTPase	3.6.1.-	1270	0.591	1	1.000	482	0.532	0
b1541	ydfZ	putative selenium carrier	_	289	0.781	3039	0.870	483	0.532	0
b3369	yhfL	conserved putative lipoprotein	_	260	0.791	3124	0.864	484	0.532	0
b1218	chaC	putative regulatory protein of ChaA antiporter	_	194	0.816	3777	0.807	485	0.532	1
b2805	fucR	transcriptional activator (FucR/fuculose-1-P)	_	1207	0.600	529	0.991	486	0.531	0
b4336	yjiN	putative enzyme	_	1167	0.608	830	0.985	487	0.531	0
b1897	otsB	trehalose-6-phosphate phosphatase	3.1.3.12	699	0.686	1739	0.928	488	0.531	0
b1450	mcbR	DNA-binding transcriptional dual (McbR-colanic acid) regulator for biofilm formation	_	345	0.765	2657	0.878	489	0.531	0
b0368	tauD	taurine dioxygenase	1.14.11.17	340	0.767	2725	0.877	490	0.531	0
b1010	rutC	3-aminoacrylate enamine/imine deaminase	_	629	0.698	2923	0.872	491	0.531	11
b1475	fdnH	formate dehydrogenase N, beta (Fe-S) subunit	1.1.5.6	1261	0.593	321	0.997	492	0.530	0
b3577	kguM	L-dehydroascorbate transporter, TRAP permease small subunit	_	1263	0.593	321	0.997	493	0.530	0
b1775	ydjK	putative transporter	_	1215	0.599	529	0.991	494	0.530	0
b2474	tmcA	elongator tRNAMet cytidine acetyltransferase	2.3.1.193	1174	0.607	830	0.985	495	0.530	0
b2789	gudP	glucarate permease	_	1171	0.607	830	0.985	496	0.530	0
b0963	mgsA	methylglyoxal synthase	4.2.3.3	1326	0.584	1109	0.953	497	0.530	10
b4511	entM	stimulator of EntF adenylation activity	_	682	0.688	2725	0.877	498	0.530	4
b3049	glgS	surface composition regulator	_	322	0.772	2881	0.873	499	0.530	0
b0796	cecR	DNA-binding transcriptional regulator of contiguous ABC efflux transporter	_	644	0.696	2881	0.873	500	0.530	4
b0872	hcr	NADH oxidoreductase hcr	1.-.-.-	515	0.723	3211	0.856	501	0.530	9
		enamine/imine deaminase paralogs
		reaction with dioxygen and oxygenation
		response to osmolarity changes
		hydroxypyruvate and related metabolism
		sulphur metabolism
		iron chelation and storage
		pyrimidine catabolism
		molybdoenzymes
		purine catabolism
		stress proteins
		transport
		methylglyoxal and related compounds metabolism
		translation
		Supplementary Table 4. Co-evolution pattern of E. coli SolA protein
		SolA may be an amadoriase. It is associated to co-evolution of 163 "Y" proteins, many of them putative transporters. In addition several are putative phosphatases, that may correspond to phosphorylated carbohydrate derivatives.
